# Supplementary material for: Authorship trends in infectious diseases society of America affiliated journal articles conducted in low-income countries, 1998–2018
Source: PLOS Glob Public Health. 2022 Jun 10;2(6):e0000275. doi: 10.1371/journal.pgph.0000275 (PMC10021251; doi:10.1371/journal.pgph.0000275)
Supplement: S1 Data — (XLSX) [file pgph.0000275.s002.xlsx]

## Sheet: Summary
Authors	Title	Year	Primary Disease	Secondary Disease	Journal	Country 1	Country 2	Country 3	Country 4	Country 5	Country 6	Country 7	Country 8	Country 9	Country 10	Country 11	Geo Region 1	Geo Region 2	Geo Region 3	Geo Region 4	Geo Region 5	Geo Region 6	Geo Region 7	Geo Region 8	Geo Region 9	Geo Region 10	Africa Region 1	Africa Region 2	Africa Region 3	Africa Region 4	Africa Region 5	Africa Region 6	Africa Region 7	Africa Region 8	Africa Region 9	First Author Afilliation	FA Geo	FA Africa	Joint_FA_HIC 1	Joint_FA_HIC 1 Geo	Last Author Affiliation	LA Geo	LA Africa	Joint_LA_HIC 1	Joint_LA_HIC 1 Geo
Nelson M.I., Njouom R., Viboud C., Niang M.N.D., Kadjo H., Ampofo W., Adebayo A., Tarnagda Z., Miller M.A., Holmes E.C., Diop O.M.	Multiyear persistence of 2 pandemic A/H1N1 influenza virus lineages in West Africa	2014	respiratory illness		Journal of Infectious Diseases	Ethiopia											African										East Africa									States	Western European and Others				Senegal	African	West Africa
Scott S., Cumberland P., Shulman C.E., Cousens S., Cohen B.J., Brown D.W.G., Bulmer J.N., Dorman E.K., Kawuondo K., Marsh K., Cutts F.	Neonatal measles immunity in rural Kenya: The influence of HIV and placental malaria infections on placental transfer of antibodies and levels of antibody in maternal and cord serum samples	2005	other		Journal of Infectious Diseases	Kenya											African										East Africa									Kingdom	Western European and Others				Gambia	African	West Africa	Kingdom	Western European and Others
Aaby P., Martins C.L., Garly M.-L., Andersen A., Fisker A.B., Claesson M.H., Ravn H., Rodrigues A., Whittle H.C., Benn C.S.	Measles vaccination in the presence or absence of maternal measles antibody: Impact on child survival	2014	other		Clinical Infectious Diseases	Guinea-Bissau											African										West Africa									Guinea-Bissau	African	West Africa	Denmark	Western European and Others	Guinea-Bissau	African	West Africa	Denmark	Western European and Others
Akinola N.O., Olasode O., Adediran I.A., Onayemi O., Murainah A., Irinoye O., Elujoba A.A., Ourosinmi M.A.	The search for a predictor of CD4 cell count continues: Total lymphocyte count is not a substitute for CD4 cell count in the management of HIV-infected individuals in a resource-limited setting	2004	HIV		Clinical Infectious Diseases	Nigeria											African										West Africa									Nigeria	African	West Africa			Nigeria	African	West Africa
Al-Emran H.M., Hahn A., Baum J., Cruz Espinoza L.M., Deerin J., Im J., Ibrango S., Kabore L.P., Von Kalckreuth V., Konings F., Marks F., Sampo E., Panzner U., Park S.E., Pak G.D., Schütt-Gerowitt H., Vinnemeier C.D., Warren M., Soura A.B.	Diagnosing Salmonella enterica Serovar Typhi Infections by Polymerase Chain Reaction Using EDTA Blood Samples of Febrile Patients from Burkina Faso	2016	other		Clinical Infectious Diseases	Burkina Faso											African										West Africa									Germany	Western European and Others				Burkina Faso	African	West Africa
Avanzi C., Busso P., Benjak A., Loiseau C., Fomba A., Doumbia G., Camara I., Lamou A., Sock G., Drame T., Kodio M., Sakho F., Sow S.O., Cole S.T., Johnson R.C.	Transmission of drug-resistant leprosy in Guinea-Conakry detected using molecular epidemiological approaches	2016	NTD		Clinical Infectious Diseases	Guinea											African										West Africa									Switzerland	Western European and Others				Benin	African	West Africa
Awandare G.A., Goka B., Boeuf P., Tetteh J.K.A., Kurtzhals J.A.L., Behr C., Akanmori B.D.	Increased levels of inflammatory mediators in children with severe Plasmodium falciparum malaria with respiratory distress	2006	malaria		Journal of Infectious Diseases	Ghana											African										West Africa									Ghana	African	West Africa			Ghana	African	West Africa
Awomoyi A.A., Marchant A., Howson J.M.M., McAdam K.P.W.J., Blackwell J.M., Newport M.J.	Interleukin-10, polymorphism in SLC11A1 (formerly NRAMP1), and susceptibility to tuberculosis	2002	tuberculosis		Journal of Infectious Diseases	Gambia											African										West Africa									Gambia	African	West Africa	States	Western European and Others	Gambia	African	West Africa	Kingdom	Western European and Others
Basta N.E., Borrow R., Berthe A., Dembélé A.T.E., Onwuchekwa U., Townsend K., Boukary R.M., Mabey L., Findlow H., Bai X., Sow S.O.	Population-level persistence of immunity 2 years after the PsA-TT mass-vaccination campaign in Mali	2015	other		Clinical Infectious Diseases	Mali											African										West Africa									States	Western European and Others				Mali	African	West Africa
Basta N.E., Borrow R., Berthe A., Onwuchekwa U., Dembélé A.T.E., Almond R., Frankland S., Patel S., Wood D., Nascimento M., Manigart O., Trotter C.L., Greenwood B., Sow S.O.	Higher tetanus toxoid immunity 2 years after PsA-TT introduction in Mali	2015	other		Clinical Infectious Diseases	Mali											African										West Africa									States	Western European and Others				Mali	African	West Africa
Bellamy R., Ruwende C., Corrah T., McAdam K.P.W.J., Thursz M., Whittle H.C., Hill A.V.S.	Tuberculosis and chronic hepatitis B virus infection in Africans and variation in the vitamin D receptor gene	1999	tuberculosis		Journal of Infectious Diseases	Gambia											African										West Africa									Gambia	African	West Africa	Kingdom	Western European and Others	Gambia	African	West Africa	Kingdom	Western European and Others
Bibby J., Saidu Y., Umesi A., Moneke-Anyanwoke N., Bashorun A.O., Hydara M.B., Adigweme I., Adetifa J.U., Okoye M., Roberts E., Clemens R., Bandyopadhyay A.S., Muhammad A.K., Mulwa S., Royals M., Jarrahian C., Jeffries D., Kampmann B., Clarke E.	The immunogenicity of fractional intradermal doses of the inactivated poliovirus vaccine is associated with the size of the intradermal fluid bleb	2017	other		Clinical Infectious Diseases	Gambia											African										West Africa									Gambia	African	West Africa			Gambia	African	West Africa
Burton M.J., Holland M.J., Jeffries D., Mabey D.C.W., Bailey R.L.	Conjunctival chlamydial 16S ribosomal RNA expression in trachoma: Is chlamydial metabolic activity required for disease to develop?	2006	other		Clinical Infectious Diseases	Gambia											African										West Africa									Gambia	African	West Africa	Kingdom	Western European and Others	Gambia	African	West Africa	Kingdom	Western European and Others
Bustamante C., Folarin O.A., Gbotosho G.O., Batista C.N., Mesquita E.A., Brindeiro R.M., Tanuri A., Struchiner C.J., Sowunmi A., Oduola A., Wirth D.F., Zalis M.G., Happi C.T.	In vitro-reduced susceptibility to artemether in p. falciparum and its association with polymorphisms on transporter genes	2012	malaria		Journal of Infectious Diseases	Nigeria											African										West Africa									Nigeria	African	West Africa	Brazil	Latin American and Caribbean	Nigeria	African	West Africa	States	Western European and Others
Collini P., Schwab U., Sarfo S., Obeng-Baah J., Norman B., Chadwick D., Bibby D., Bedu-Addo G.	Sustained immunological responses to highly active antiretroviral therapy at 36 months in a ghanaian HIV cohort	2009	HIV		Clinical Infectious Diseases	Ghana											African										West Africa									Ghana	African	West Africa	Kingdom	Western European and Others	Ghana	African	West Africa
Crompton P.D., Traore B., Kayentao K., Doumbo S., Ongoiba A., Diakite S.A.S., Krause M.A., Doumtabe D., Kone Y., Weiss G., Huang C.-Y., Doumbia S., Guindo A., Fairhurst R.M., Miller L.H., Pierce S.K., Doumbo O.K.	Sickle cell trait is associated with a delayed onset of malaria: Implications for time-to-event analysis in clinical studies of malaria	2008	malaria		Journal of Infectious Diseases	Mali											African										West Africa									States	Western European and Others				Mali	African	West Africa
Dalhatu I.T., Medina-Marino A., Olsen S.J., Hwang I., Gubio A.B., Ekanem E.E., Coker E.B.A., Akpan H., Adedeji A.A.	Influenza viruses in Nigeria, 2009-2010: Results from the first 17 months of a national influenza sentinel surveillance system	2012	respiratory illness		Journal of Infectious Diseases	Nigeria											African										West Africa									Nigeria	African	West Africa			Nigeria	African	West Africa
De Jong B.C., Hill P.C., Aiken A., Awine T., Antonio M., Adetifa I.M., Jackson-Sillah D.J., Fox A., DeRiemer K., Gagneux S., Borgdorff M.W., McAdam K.P.W.J., Corrah T., Small P.M., Adegbola R.A.	Progression to active tuberculosis, but not transmission, varies by Mycobacterium tuberculosis lineage in the Gambia	2008	tuberculosis		Journal of Infectious Diseases	Gambia											African										West Africa									Gambia	African	West Africa	States	Western European and Others	Gambia	African	West Africa
De Jong B.C., Hill P.C., Brookes R.H., Gagneux S., Jeffries D.J., Otu J.K., Donkor S.A., Fox A., McAdam K.P.W.J., Small P.M., Adegbola R.A.	Mycobacterium africanum elicits an attenuated t cell response to early secreted antigenic target, 6 kDa, in patients with tuberculosis and their household contacts	2006	tuberculosis		Journal of Infectious Diseases	Gambia											African										West Africa									Gambia	African	West Africa	States	Western European and Others	Gambia	African	West Africa
Del Giudice P., Moulonguet L., Ranchin B., Abraham B., Sellier P.	Cutaneous aspergillus invasion from sinusitis	1999	other		Clinical Infectious Diseases	Senegal											African										West Africa									Senegal	African	West Africa	France	Western European and Others	Senegal	African	West Africa	France	Western European and Others
Djimdé A.A., Dolo A., Ouattara A., Diakité S., Plowe C.V., Doumbo O.K.	Molecular diagnosis of resistance to antimalarial drugs during epidemics and in war zones	2004	malaria		Journal of Infectious Diseases	Mali											African										West Africa									Mali	African	West Africa			Mali	African	West Africa
Doritchamou J., Bertin G., Moussiliou A., Bigey P., Viwami F., Ezinmegnon S., Fievet N., Massougbodji A., Deloron P., Ndam N.T.	First-trimester plasmodium falciparum infections display a typical placental phenotype	2012	malaria		Journal of Infectious Diseases	Benin											African										West Africa									Benin	African	West Africa	France	Western European and Others	Benin	African	West Africa	France	Western European and Others
Ehrhardt S., Burchard G.O., Mantel C., Cramer J.P., Kaiser S., Kubo M., Otchwemah R.N., Bienzle U., Mockenhaupt F.P.	Malaria, anemia, and malnutrition in African children - Defining intervention priorities	2006	malaria		Journal of Infectious Diseases	Ghana											African										West Africa									Germany	Western European and Others				Ghana	African	West Africa	Germany	Western European and Others
Essoya L.D., Gessner B.D., Kossi B., Tsidi T., Ibrahim N.D., Anoumou D., Akouda P., Tante O., Bidjada B., Tigossou S., Abiba B.K.	National surveillance data on the epidemiology of cholera in Togo	2013	diarrheal illness		Journal of Infectious Diseases	Togo											African										West Africa									States	Western European and Others				Togo	African	West Africa
Faye F.B.K., Spiegel A., Tall A., Sokhna C., Fontenille D., Rogier C., Trape J.-F.	Diagnostic criteria and risk factors for Plasmodium ovale malaria	2002	malaria		Journal of Infectious Diseases	Senegal											African										West Africa									Senegal	African	West Africa			Senegal	African	West Africa
Gammino V.M., Nuhu A., Gerber S., Gasasira A., Sugerman D.E., Manneh F., Chenoweth P., Kurnit M.R., Abanida E.A.	An Evaluation of polio supplemental immunization activities in Kano, Katsina, and Zamfara States, Nigeria: Lessons in progress	2014	other		Journal of Infectious Diseases	Nigeria											African										West Africa									States	Western European and Others				Nigeria	African	West Africa
Gassama-Sow A., Sow P.S., Guèye M., Guèye-N'diaye A., Perret J.L., M'boup S., Aïdara-Kane A.	Characterization of Pathogenic Escherichia coli in Human Immunodeficiency Virus-Related Diarrhea in Senegal	2004	HIV	diarrheal illness	Journal of Infectious Diseases	Senegal											African										West Africa									Senegal	African	West Africa			Senegal	African	West Africa
Gineau L., Courtin D., Camara M., Ilboudo H., Jamonneau V., Dias F.C., Tokplonou L., Milet J., Mendonça P.B., Castelli E.C., Camara O., Camara M., Favier B., Rouas-Freiss N., Moreau P., Donadi E.A., Bucheton B., Sabbagh A., Garcia A.	Human Leukocyte Antigen-G: A Promising Prognostic Marker of Disease Progression to Improve the Control of Human African Trypanosomiasis	2016	NTD		Clinical Infectious Diseases	Guinea											African										West Africa									France	Western European and Others				Benin	African	West Africa	France	Western European and Others
Hammond A.S., McConkey S.J., Hill P.C., Crozier S., Klein M.R., Adegbola R.A., Rowland-Jones S., Brookes R.H., Whittle H., Jaye A.	Mycobacterial T cell responses in HIV-infected patients with advanced immunosuppression	2008	tuberculosis	HIV	Journal of Infectious Diseases	Gambia											African										West Africa									Gambia	African	West Africa			Gambia	African	West Africa
Hill P.C., Akisanya A., Sankareh K., Cheung Y.B., Saaka M., Lahai G., Greenwood B.M., Adegbola R.A.	Nasopharyngeal carriage of Streptococcus pneumoniae in Gambian villagers	2006	respiratory illness		Clinical Infectious Diseases	Gambia											African										West Africa									Gambia	African	West Africa			Gambia	African	West Africa
Hill P.C., Townend J., Antonio M., Akisanya B., Ebruke C., Lahai G., Greenwood B.M., Adegbola R.A.	Transmission of Streptococcus pneumoniae in rural gambian villages: A longitudinal study	2010	respiratory illness		Clinical Infectious Diseases	Gambia											African										West Africa									Gambia	African	West Africa	New Zealand	Western European and Others	Gambia	African	West Africa	States	Western European and Others
Hill P.C., Yin B.C., Akisanya A., Sankareh K., Lahai G., Greenwood B.M., Adegbola R.A.	Nasopharyngeal carriage of Streptococcus pneumoniae in Gambian infants: A longitudinal study	2008	respiratory illness		Clinical Infectious Diseases	Gambia											African										West Africa									Gambia	African	West Africa			Gambia	African	West Africa
Howie S.R.C., Morris G.A.J., Tokarz R., Ebruke B.E., Machuka E.M., Ideh R.C., Chimah O., Secka O., Townend J., Dione M., Oluwalana C., Njie M., Jallow M., Hill P.C., Antonio M., Greenwood B., Briese T., Mulholland K., Corrah T., Lipkin W.I., Adegbola R.A.	Etiology of severe childhood pneumonia in the Gambia, West Africa, determined by conventional and molecular microbiological analyses of lung and pleural aspirate samples	2014	respiratory illness		Clinical Infectious Diseases	Gambia											African										West Africa									Gambia	African	West Africa			Gambia	African	West Africa	Belgium	Western European and Others
Howie S.R.C., Oluwalana C., Secka O., Scott S., Ideh R.C., Ebruke B.E., Balloch A., Sambou S., Erskine J., Lowe Y., Corrah T., Adegbola R.A.	The effectiveness of conjugate haemophilus influenzae type b vaccine in the gambia 14 years after introduction	2013	respiratory illness		Clinical Infectious Diseases	Gambia											African										West Africa									Gambia	African	West Africa			Gambia	African	West Africa	Belgium	Western European and Others
Jaye A., Sarge-Njie R., Van Der Loeff M.S., Todd J., Alabi A., Sabally S., Corrah T., Whittle H.	No Differences in Cellular Immune Responses between Asymptomatic HIV Type 1- and Type 2-Infected Gambian Patients	2004	HIV		Journal of Infectious Diseases	Gambia											African										West Africa									Gambia	African	West Africa			Gambia	African	West Africa
Jensen K.J., Larsen N., Sørensen S.B., Andersen A., Eriksen H.B., Monteiro I., Hougaard D., Aaby P., Netea M.G., Flanagan K.L., Benn C.S.	Heterologous immunological effects of early BCG vaccination in low-birth-weight infants in guinea-bissau: A randomized-controlled trial	2015	tuberculosis		Journal of Infectious Diseases	Guinea-Bissau											African										West Africa									Guinea-Bissau	African	West Africa	Denmark	Western European and Others	Guinea-Bissau	African	West Africa	Denmark	Western European and Others
Kaye S., Howard M., Alabi A., Hansmann A., Whittle H., Van Der Loeff M.S.	No observed effect of GB virus C coinfection on disease progression in a cohort of African woman infected with HIV-1 or HIV-2	2005	HIV		Clinical Infectious Diseases	Gambia											African										West Africa									Gambia	African	West Africa			Gambia	African	West Africa	Kingdom	Western European and Others
Kaye S., Miles D., Antoine P., Burny W., Ojuola B., Kaye P., Rowland-Jones S., Whittle H., Van Der Sande M., Marchant A.	Virological and immunological correlates of mother-to-child transmission of cytomegalovirus in The Gambia	2008	other		Journal of Infectious Diseases	Gambia											African										West Africa									Gambia	African	West Africa			Gambia	African	West Africa	Belgium	Western European and Others
Kayentao K., Kodio M., Newman R.D., Maiga H., Doumtabe D., Ongoiba A., Coulibaly D., Keita A.S., Maiga B., Mungai M., Parise M.E., Doumbo O.	Comparison of intermittent preventive treatment with chemoprophylaxis for the prevention of malaria during pregnancy in Mali	2005	malaria		Journal of Infectious Diseases	Mali											African										West Africa									Mali	African	West Africa			Mali	African	West Africa
Kertesz D.A., Touré K., Berthé A., Konaté Y., Bougoudogo F.	Evaluation of urban measles mass campaigns for children aged 9-59 months in Mali	2003	other		Journal of Infectious Diseases	Mali											African										West Africa									Mali	African	West Africa			Mali	African	West Africa
Kone A., Mu J., Maiga H., Beavogui A.H., Yattara O., Sagara I., Tekete M.M., Traore O.B., Dara A., Dama S., Diallo N., Kodio A., Traoré A., Björkman A., Gil J.P., Doumbo O.K., Wellems T.E., Djimde A.A.	Quinine treatment selects the pfnhe-1 ms4760-1 polymorphism in malian patients with falciparum malaria	2013	malaria		Journal of Infectious Diseases	Mali											African										West Africa									Mali	African	West Africa	Sweden	Western European and Others	Mali	African	West Africa
Kwambana-Adams B., Darboe S., Nabwera H., Foster-Nyarko E., Ikumapayi U.N., Secka O., Betts M., Bradbury R., Wegmüller R., Lawal B., Saha D., Hossain M.J., Prentice A.M., Kampmann B., Anderson S., Dalessandro U., Antonio M.	Salmonella infections in The Gambia, 2005-2015	2015	other		Clinical Infectious Diseases	Gambia											African										West Africa									Gambia	African	West Africa			Gambia	African	West Africa	Kingdom	Western European and Others
Leligdowicz A., Feldmann J., Jaye A., Cotten M., Dong T., McMichael A., Whittle H., Rowland-Jones S.	Direct relationship between virus load and systemic immune activation in HIV-2 infection	2010	HIV		Journal of Infectious Diseases	Guinea-Bissau											African										West Africa									Gambia	African	West Africa	Kingdom	Western European and Others	Gambia	African	West Africa	Kingdom	Western European and Others
Maiga O.M., Kayentao K., Traoré B.T., Djimde A., Traoré B., Traoré M., Ongoiba A., Doumtabé D., Doumbo S., Traoré M.S., Dara A., Guindo O., Karim D.M., Coulibaly S., Bougoudogo F., Ter Kuile F.O., Danis M., Doumbo O.K.	Superiority of 3 over 2 doses of intermittent preventive treatment with sulfadoxine-pyrimethamine for the prevention of malaria during pregnancy in mali: A randomized controlled trial	2011	malaria		Clinical Infectious Diseases	Mali											African										West Africa									Mali	African	West Africa			Mali	African	West Africa
Males S., Gaye O., Garcia A.	Long-term asymptomatic carriage of Plasmodium falciparum protects from malaria attacks: A prospective study among Senegalese children	2008	malaria		Clinical Infectious Diseases	Senegal											African										West Africa									Senegal	African	West Africa			Senegal	African	West Africa
Marion E., Chauty A., Kempf M., Le Corre Y., Delneste Y., Croue A., Marsollier L., Vincent Q.B., Abel L., Alcaïs A., Johnson C., Alcaïs A., Saint-André J.-P., Adeye A., Agossadou D.	Clinical features of spontaneous partial healing during Mycobacterium ulcerans infection	2016	NTD		Open Forum Infectious Diseases	Benin											African										West Africa									Benin	African	West Africa	France	Western European and Others	Benin	African	West Africa
Martins C., Garly M.-L., Bale C., Rodrigues A., Njie-Jobe J., Benn C.S., Whittle H., Aaby P.	Measles virus antibody responses in children randomly assigned to receive standard-titer Edmonston-Zagreb measles vaccine at 4.5 and 9 months of age, 9 months of age, or 9 and 18 months of age	2014	other		Journal of Infectious Diseases	Guinea-Bissau											African										West Africa									Guinea-Bissau	African	West Africa			Guinea-Bissau	African	West Africa	Denmark	Western European and Others
Moiroux N., Gomez M.B., Pennetier C., Elanga E., Djènontin A., Chandre F., Djègbé I., Guis H., Corbel V.	Changes in anopheles funestus biting behavior following universal coverage of long-lasting insecticidal nets in benin	2012	malaria		Journal of Infectious Diseases	Benin											African										West Africa									Benin	African	West Africa	France	Western European and Others	Benin	African	West Africa
Nkengasong J.N., Kestens L., Ghys P.D., Koblavi-Dème S., Bilé C., Kalou M., Ya L.K., Traore-Ettiègne V., Maurice C., Laga M., Wiktor S.Z., Greenberg A.E.	Human immunodeficiency virus type 1 (HIV-1) plasma virus load and markers of immune activation among HIV-infected female sex workers with sexually transmitted diseases in Abidjan, Côte d'Ivoire	2001	HIV		Journal of Infectious Diseases	Côte d'Ivoire											African										West Africa									Côte d'Ivoire	African	West Africa	States	Western European and Others	Côte d'Ivoire	African	West Africa	States	Western European and Others
Noho-Konteh F., Adetifa J.U., Cox M., Hossin S., Reynolds J., Le M.T., Sanyang L.C., Drammeh A., Plebanski M., Forster T., Dickinson P., Ghazal P., Whittle H., Rowland-Jones S.L., Sutherland J.S., Flanagan K.L.	Sex-Differential Non-Vaccine-Specific Immunological Effects of Diphtheria-Tetanus-Pertussis and Measles Vaccination	2016	other		Clinical Infectious Diseases	Gambia											African										West Africa									Gambia	African	West Africa			Gambia	African	West Africa	Australia	Western European and Others
Nwakanma D.C., Duffy C.W., Amambua-Ngwa A., Oriero E.C., Bojang K.A., Pinder M., Drakeley C.J., Sutherland C.J., Milligan P.J., Macinnis B., Kwiatkowski D.P., Clark T.G., Greenwood B.M., Conway D.J.	Changes in malaria parasite drug resistance in an endemic population over a 25-year period with resulting genomic evidence of selection	2014	malaria		Journal of Infectious Diseases	Gambia											African										West Africa									Gambia	African	West Africa			Gambia	African	West Africa	Kingdom	Western European and Others
Nwakanma D.C., Gomez-Escobar N., Walther M., Crozier S., Dubovsky F., Malkin E., Locke E., Conway D.J.	Quantitative detection of Plasmodium falciparum DNA in saliva, blood, and urine	2009	malaria		Journal of Infectious Diseases	Gambia											African										West Africa									Gambia	African	West Africa	Kingdom	Western European and Others	Gambia	African	West Africa	Kingdom	Western European and Others
Pommelet V., Vincent Q.B., FrançoiseArdant M., Adeye A., Tanase A., Tondeur L., Rega A., Landier J., Marion E., Alcaïs A., Marsollier L., Fontanet A., Chauty A.	Findings in patients from benin with osteomyelitis and polymerase chain reaction-confirmed mycobacterium ulcerans infection	2014	NTD		Clinical Infectious Diseases	Benin											African										West Africa									France	Western European and Others				Benin	African	West Africa
Quaye I.K.E., Brandful J., Ekuban F.A., Gyan B., Ankrah N.-A.	Haptoglobin polymorphism in human immunodeficiency virus infection: Hp0 phenotype limits depletion of CD4 cell counts in HIV-1-seropositive individuals	2000	HIV		Journal of Infectious Diseases	Ghana											African										West Africa									Ghana	African	West Africa			Ghana	African	West Africa
Qureshi A.I., Chughtai M., Loua T.O., Pe Kolie J., Camara H.F.S., Ishfaq M.F., N'Dour C.T., Beavogui K.	Study of Ebola Virus Disease Survivors in Guinea	2015	ebola		Clinical Infectious Diseases	Guinea											African										West Africa									Guinea	African	West Africa	States	Western European and Others	Guinea	African	West Africa
Roca A., Bottomley C., Hill P.C., Bojang A., Egere U., Antonio M., Darboe O., Greenwood B.M., Adegbola R.A.	Effect of age and vaccination with a pneumococcal conjugate vaccine on the density of pneumococcal nasopharyngeal carriage	2012	respiratory illness		Clinical Infectious Diseases	Gambia											African										West Africa									Gambia	African	West Africa			Gambia	African	West Africa	Belgium	Western European and Others
Rogers W.O., Atuguba F., Oduro A.R., Hodgson A., Koram K.A.	Clinical case definitions and malaria vaccine efficacy	2006	malaria		Journal of Infectious Diseases	Ghana											African										West Africa									Ghana	African	West Africa	Egypt	African	Ghana	African	West Africa
Somda A., Sangare L., Soro M., Yameogo S., Bazie B., Bigirimana F., Bertagnolio S., Peeters M., Mouacha F., Rivera A.M., Jordan M.R., Sanou M.-J.	Surveillance of transmitted drug-resistant HIV among young pregnant women in Ouagadougou, Burkina Faso	2012	HIV		Clinical Infectious Diseases	Burkina Faso											African										West Africa									Burkina Faso	African	West Africa			Burkina Faso	African	West Africa
Sow A., Faye O., Ba Y., Diallo D., Fall G., Faye O., Bob N.S., Loucoubar C., Richard V., Dia A.T., Diallo M., Malvy D., Sall A.A.	Widespread Rift Valley Fever Emergence in Senegal in 2013-2014	2016	other		Open Forum Infectious Diseases	Senegal											African										West Africa									Senegal	African	West Africa	France	Western European and Others	Senegal	African	West Africa
Steele A.D., Page N., De Beer M., Sawadogo S.	Antigenic and molecular characterization of unusual rotavirus strains in burkina faso in 1999	2010	diarrheal illness		Journal of Infectious Diseases	Burkina Faso											African										West Africa									South Africa	African	South Africa	States	Western European and Others	Burkina Faso	African	West Africa
Storgaard L., Rodrigues A., Martins C., Nielsen B.U., Ravn H., Benn C.S., Aaby P., Fisker A.Bæ.	Development of BCG Scar and Subsequent Morbidity and Mortality in Rural Guinea-Bissau	2015	tuberculosis		Clinical Infectious Diseases	Guinea-Bissau											African										West Africa									Guinea-Bissau	African	West Africa	Denmark	Western European and Others	Guinea-Bissau	African	West Africa	Denmark	Western European and Others
Targett G., Drakeley C., Jawara M., Von Seidlein L., Coleman R., Deen J., Pinder M., Doherty T., Sutherland C., Walraven G., Milligan P.	Artesunate reduces but does not prevent posttreatment transmission of Plasmodium falciparum to Anopheles gambiae	2001	malaria		Journal of Infectious Diseases	Gambia											African										West Africa									Kingdom	Western European and Others				Gambia	African	West Africa
Thomas J.E., Bunn J.E.G., Kleanthous H., Monath T.P., Harding M., Coward W.A., Weaver L.T.	Specific immunoglobulin A antibodies in maternal milk and delayed Helicobacter pylori colonization in Gambian infants	2004	other		Clinical Infectious Diseases	Gambia											African										West Africa									Gambia	African	West Africa	Kingdom	Western European and Others	Gambia	African	West Africa	Kingdom	Western European and Others
Travassos M.A., Coulibaly D., Laurens M.B., Dembélé A., Tolo Y., Koné A.K., Traoré K., Niangaly A., Guindo A., Wu Y., Berry A.A., Jacob C.G., Takala-Harrison S., Adams M., Shrestha B., Mu A.Z., Kouriba B., Lyke K.E., Diallo D.A., Doumbo O.K., Plowe C.V., Thera M.A.	Hemoglobin C Trait Provides Protection from Clinical Falciparum Malaria in Malian Children	2015	malaria		Journal of Infectious Diseases	Mali											African										West Africa									States	Western European and Others				Mali	African	West Africa
Van Der Sande M.A.B., Waight P., Mendy M., Rayco-Solon P., Hutt P., Fulford T., Doherty C., McConkey S.J., Jeffries D., Hall A.J., Whittle H.C.	Long-term protection against carriage of hepatitis B virus after infant vaccination	2006	other		Journal of Infectious Diseases	Gambia											African										West Africa									Gambia	African	West Africa	Netherlands	Western European and Others	Gambia	African	West Africa
Weldegebriel G.G., Gasasira A., Harvey P., Masresha B., Goodson J.L., Pate M.A., Abanida E., Chevez A.	Measles resurgence following a nationwide measles vaccination campaign in Nigeria, 2005-2008	2011	other		Journal of Infectious Diseases	Nigeria											African										West Africa									Nigeria	African	West Africa			Nigeria	African	West Africa
Wilson H., De Jong B.C., Peterson K., Jaye A., Kampmann B., Ota M.O.C., Sutherland J.S.	Skewing of the CD4+ T-cell pool toward monofunctional antigen-specific responses in patients with immune reconstitution inflammatory syndrome in The Gambia	2013	HIV		Clinical Infectious Diseases	Gambia											African										West Africa									Gambia	African	West Africa	Kingdom	Western European and Others	Gambia	African	West Africa
Zongo I., Dorsey G., Rouamba N., Dokomajilar C., Séré Y., Rosenthal P.J., Ouédraogo J.B.	Randomized comparison of amodiaquine plus sulfadoxine-pyrimethamine, artemether-lumefantrine, and dihydroartemisinin-piperaquine for the treatment of uncomplicated Plasmodium falciparum malaria in Burkina Faso	2007	malaria	HIV	Clinical Infectious Diseases	Burkina Faso											African										West Africa									Burkina Faso	African	West Africa			Burkina Faso	African	West Africa
Aaby P., Roth A., Ravn H., Napirna B.M., Rodrigues A., Lisse I.M., Stensballe L., Diness B.R., Lausch K.R., Lund N., Biering-Sørensen S., Whittle H., Benn C.S.	Randomized trial of BCG vaccination at birth to low-birth-weight children: Beneficial nonspecific effects in the neonatal period?	2011	tuberculosis		Journal of Infectious Diseases	Guinea-Bissau											African										West Africa									Guinea-Bissau	African	West Africa			Guinea-Bissau	African	West Africa	Denmark	Western European and Others
Ariyoshi K., Berry N., Cham F., Jaffar S., Van Der Loeff M.S., Jobe O., N'Gom P.T., Larsen O., Andersson S., Aaby P., Whittle H.	Quantification of Human T-Lymphotropic Virus Type I (HTLV-I) Provirus Load in a Rural West African Population: No Enhancement of Human Immunodeficiency Virus Type 2 Pathogenesis, but HTLV-I Provirus Load Relates to Mortality	2003	other		Journal of Infectious Diseases	Guinea-Bissau											African										West Africa									Gambia	African	West Africa	Japan	Asia-Pacific	Gambia	African	West Africa
Cournac J.M., Karkowski L., Bordes J., Aletti M., Duron S., Janvier F., Foissaud V., Savini H., De Greslan T., Rousseau C., Billhot M., Gagnon N., Mac Nab C., Dubrous P., Moroge S., Broto H., Cotte J., Maugey N., Cordier P.-Y., Sagui E., Merens A., Rapp C., Quentin B., Granier H., Carmoi T., Cellarier G.	Rhabdomyolysis in Ebola Virus Disease. Results of an Observational Study in a Treatment Center in Guinea	2016	ebola		Clinical Infectious Diseases	Guinea											African										West Africa									Guinea	African	West Africa	France	Western European and Others	Guinea	African	West Africa	France	Western European and Others
De Greslan T., Billhot M., Rousseau C., Mac Nab C., Karkowski L., Cournac J.-M., Bordes J., Gagnon N., Dubrous P., Duron S., Moroge S., Quentin B., Koulibaly F., Bompaire F., Renard J.-L., Cellarier G.	Ebola Virus-Related Encephalitis	2016	ebola		Clinical Infectious Diseases	Guinea											African										West Africa									Guinea	African	West Africa	France	Western European and Others	Guinea	African	West Africa	France	Western European and Others
Diarra B., Safronetz D., Sarro Y.D.S., Kone A., Sanogo M., Tounkara S., Togo A.C.G., Daou F., Maiga A.I., Dao S., Rosenke K., Falzarano D., Doumbia S., Zoon K.C., Polis M., Siddiqui S., Sow S., Schwan T.G., Feldmann H., DIallo S., Koita O.A.	Laboratory Response to 2014 Ebola Virus Outbreak in Mali	2016	ebola		Journal of Infectious Diseases	Mali											African										West Africa									Mali	African	West Africa			Mali	African	West Africa
Falade A.G., Lagunju I.A., Bakare R.A., Odekanmi A.A., Adegbola R.A.	Invasive pneumococcal disease in children aged <5 years admitted to 3 urban hospitals in Ibadan, Nigeria	2009	other		Clinical Infectious Diseases	Nigeria											African										West Africa									Nigeria	African	West Africa			Gambia	African	West Africa
Folarin O.A., Ehichioya D., Schaffner S.F., Winnicki S.M., Wohl S., Eromon P., West K.L., Gladden-Young A., Oyejide N.E., Matranga C.B., Deme A.B., James A., Tomkins-Tinch C., Onyewurunwa K., Ladner J.T., Palacios G., Nosamiefan I., Andersen K.G., Omilabu S., Park D.J., Yozwiak N.L., Nasidi A., Garry R.F., Tomori O., Sabeti P.C., Happi C.T.	Ebola Virus Epidemiology and Evolution in Nigeria	2016	ebola		Journal of Infectious Diseases	Nigeria											African										West Africa									Nigeria	African	West Africa			Nigeria	African	West Africa
Manigart O., Crépin M., Leroy V., Meda N., Valéa D., Janoff E.N., Rouet F., Dequae-Merchadoux L., Dabis F., Rouzioux C., Van De Perre P.	Effect of perinatal zidovudine prophylaxis on the evolution of cell-free HIV-1 RNA in breast milk and on postnatal transmission	2004	HIV		Journal of Infectious Diseases	Côte d'Ivoire	Burkina Faso										African										West Africa									Burkina Faso	African	West Africa			Burkina Faso	African	West Africa	France	Western European and Others
Ortiz J.R., Katz M.A., Mahmoud M.N., Ahmed S., Bawa S.I., Farnon E.C., Sarki M.B., Nasidi A., Ado M.S., Yahaya A.H., Joannis T.M., Akpan R.S., Vertefeuille J., Achenbach J., Breiman R.F., Katz J.M., Uyeki T.M., Wali S.S.	Lack of evidence of avian-to-human transmission of avian influenza A (H5N1) virus among poultry workers, Kano, Nigeria, 2006	2007	respiratory illness		Journal of Infectious Diseases	Nigeria											African										West Africa									States	Western European and Others				Nigeria	African	West Africa
Polley S.D., Tetteh K.K.A., Lloyd J.M., Akpogheneta O.J., Greenwood B.M., Bojang K.A., Conway D.J.	Plasmodium falciparum merozoite surface protein 3 is a target of allele-specific immunity and alleles are maintained by natural selection	2007	malaria		Journal of Infectious Diseases	Gambia											African										West Africa									Kingdom	Western European and Others				Gambia	African	West Africa	Kingdom	Western European and Others
Ursing J., Rombo L., Bergqvist Y., Rodrigues A., Kofoed P.-E.	High-Dose Chloroquine for Treatment of Chloroquine-Resistant Plasmodium falciparum Malaria	2016	malaria		Journal of Infectious Diseases	Guinea-Bissau											African										West Africa									Guinea-Bissau	African	West Africa	Sweden	Western European and Others	Guinea-Bissau	African	West Africa	Denmark	Western European and Others
Kabue J.P., Peenze I., De Beer M., Esona M.D., Lunfungula C., Biamungu M., Simba T.R., Tamfum J.J.M., Steele A.D.	Characterization of human rotavirus recovered from children with acute diarrhea in kinshasa, democratic republic of congo	2010	diarrheal illness		Journal of Infectious Diseases	Congo											African										Central Africa									States	Western European and Others				South Africa	African	South Africa	States	Western European and Others
Bandawe G.P., Moore P.L., Werner L., Gray E.S., Sheward D.J., Madiga M., Nofemela A., Thebus R., Marais J.C., Maboko L., Abdool Karim S.S., Hoelscher M., Morris L., Williamson C.	Differences in HIV type 1 neutralization breadth in 2 geographically distinct cohorts in africa	2015	HIV		Journal of Infectious Diseases	Tanzania											African										East Africa									South Africa	African	South Africa			South Africa	African	South Africa
Biggar R.J., Janes M., Pilon R., Roy R., Broadhead R., Kumwenda N., Taha T.E.T., Cassol S.	Human immunodeficiency virus type 1 infection in twin pairs infected at birth	2002	HIV		Journal of Infectious Diseases	Malawi											African										East Africa									States	Western European and Others				South Africa	African	South Africa
Boulware D.R., von Hohenberg M., Rolfes M.A., Bahr N.C., Rhein J., Akampurira A., Williams D.A., Taseera K., Schutz C., McDonald T., Muzoora C., Meintjes G., Meya D.B., Nielsen K., Hullsiek K.H., Musubire A.K., Nabeta H.W., Thienemann F., Rajasingham R., Scriven J.E., Mwesigy J., Wagubi R., Kajumbula H., Ndyetukira J.F., Ahimbisibwe C., Kugonza F., Ndyatunga L., Noeme B., Memela B., Sigila Y., Sa…	Human immune response varies by the degree of relative cryptococcal antigen shedding	2016	meningitis		Open Forum Infectious Diseases	Uganda											African										East Africa									States	Western European and Others				South Africa	African	South Africa
Cliff J., Simango A., Augusto O., Van Der Paal L., Biellik R.	Failure of targeted urban supplemental measles vaccination campaigns (1997-1999) to prevent measles epidemics in Mozambique (1998-2001)	2003	other		Journal of Infectious Diseases	Mozambique											African										East Africa									Mozambique	African	East Africa			Zimbabwe	African	South Africa
Nokes D.J., Peenze I., Netshifhefhe L., Abwao J., De Beer M.C., Seheri M., Williams T.N., Page N., Steele D.	Rotavirus genetic diversity, disease association, and temporal change in hospitalized rural kenyan children	2010	diarrheal illness		Journal of Infectious Diseases	Kenya											African										East Africa									Kenya	African	East Africa	Kingdom	Western European and Others	South Africa	African	South Africa	States	Western European and Others
Nyangao J., Page N., Esona M., Peenze I., Gatheru Z., Tukei P., Steele A.D.	Characterization of human rotavirus strains from children with diarrhea in nairobi and kisumu, kenya, between 2000 and 2002	2010	diarrheal illness		Journal of Infectious Diseases	Kenya											African										East Africa									Kenya	African	East Africa			South Africa	African	South Africa	States	Western European and Others
Campbell T.B., Borok M., Ndemera B., Fiorillo S., White I.E., Zhang X.-Q., Machekano R.N., Katzenstein D., Gwanzura L.	Lack of evidence for frequent heterosexual transmission of human herpesvirus 8 in zimbabwe	2009	other		Clinical Infectious Diseases	Zimbabwe											African										South Africa									States	Western European and Others				Zimbabwe	African	South Africa
Campbell T.B., Borok M., White I.E., Gudza I., Ndemera B., Taziwa A., Weinberg A., Gwanzura L.	Relationship of Kaposi sarcoma (KS)-associated herpesvirus viremia and KS disease in Zimbabwe	2003	other		Clinical Infectious Diseases	Zimbabwe											African										South Africa									States	Western European and Others				Zimbabwe	African	South Africa
Corbett E.L., Charalambous S., Fielding K., Clayton T., Hayes R.J., De Cock K.M., Churchyard G.J.	Stable Incidence Rates of Tuberculosis (TB) among Human Immunodeficiency Virus (HIV)-Negative South African Gold Miners during a Decade of Epidemic HIV-Associated TB	2003	tuberculosis	HIV	Journal of Infectious Diseases	South Africa											African										South Africa									Zimbabwe	African	South Africa	Kingdom	Western European and Others	South Africa	African	South Africa	Kingdom	Western European and Others
Dzangare J., Gonese E., Mugurungi O., Shamu T., Apollo T., Bennett D.E., Kelley K.F., Jordan M.R., Chakanyuka C., Cham F., Banda R.M.	Monitoring of early warning indicators for HIV drug resistance in antiretroviral therapy clinics in Zimbabwe	2012	HIV		Clinical Infectious Diseases	Zimbabwe											African										South Africa									Zimbabwe	African	South Africa			Zimbabwe	African	South Africa	Malawi	African (South Africa)
Elmes J., Nhongo K., Ward H., Hallett T., Nyamukapa C., White P.J., Gregson S.	The price of sex: Condom use and the determinants of the price of sex among female sex workers in eastern Zimbabwe	2014	other		Journal of Infectious Diseases	Zimbabwe											African										South Africa									Kingdom	Western European and Others				Zimbabwe	African	South Africa	Kingdom	Western European and Others
Evans C., Chasekwa B., Rukobo S., Govha M., Mutasa K., Ntozini R., Humphrey J.H., Prendergast A.J.	Cytomegalovirus acquisition and inflammation in human immunodeficiency virus-exposed uninfected Zimbabwean infants	2017	other		Journal of Infectious Diseases	Zimbabwe											African										South Africa									Zimbabwe	African	South Africa	Kingdom	Western European and Others	Zimbabwe	African	South Africa	Kingdom	Western European and Others
Ferrand R.A., Munaiwa L., Matsekete J., Bandason T., Nathoo K., Ndhlovu C.E., Munyati S., Cowan F.M., Gibb D.M., Corbett E.L.	Undiagnosed HIV infection among adolescents seeking primary health care in Zimbabwe	2010	HIV		Clinical Infectious Diseases	Zimbabwe											African										South Africa									Zimbabwe	African	South Africa	States	Western European and Others	Zimbabwe	African	South Africa	States	Western European and Others
Gumbo T., Hakim J.G., Mielke J., Siwji S., Just-Nübling G., Ismail A.	Cryptococcus myelitis: Atypical presentation of a common infection	2001	meningitis		Clinical Infectious Diseases	Zimbabwe											African										South Africa									Zimbabwe	African	South Africa			Zimbabwe	African	South Africa
Louie L.G., Hartogensis W.E., Jackman R.P., Schultz K.A., Zijenah L.S., Yiu C.H.-Y., Nguyen V.D., Sohsman M.Y., Katzenstein D.K., Mason P.R.	Mycobacterium tuberculosis/HIV-1 coinfection and disease: Role of human leukocyte antigen variation	2004	tuberculosis	HIV	Journal of Infectious Diseases	Zimbabwe											African										South Africa									States	Western European and Others				Zimbabwe	African	South Africa
Lunney K.M., Iliff P., Mutasa K., Ntozini R., Magder L.S., Moulton L.H., Humphrey J.H.	Associations between breast milk viral load, mastitis, exclusive breast-feeding, and postnatal transmission of HIV	2010	HIV		Clinical Infectious Diseases	Zimbabwe											African										South Africa									Zimbabwe	African	South Africa	States	Western European and Others	Zimbabwe	African	South Africa	States	Western European and Others
Makadzange A.T., Ndhlovu C.E., Takarinda K., Reid M., Kurangwa M., Gona P., Hakim J.G.	Early versus delayed initiation of antiretroviral therapy for concurrent HIV infection and cryptococcal meningitis in sub-saharan Africa	2010	meningitis	HIV	Clinical Infectious Diseases	Zimbabwe											African										South Africa									Zimbabwe	African	South Africa	States	Western European and Others	Zimbabwe	African	South Africa
Matambo R., Dauya E., Mutswanga J., Makanza E., Chandiwana S., Mason P.R., Butterworth A.E., Corbett E.L.	Voluntary counseling and testing by nurse counselors: What is the role of routine repeated testing after a negative result?	2006	HIV		Clinical Infectious Diseases	Zimbabwe											African										South Africa									Zimbabwe	African	South Africa			Zimbabwe	African	South Africa	Kingdom	Western European and Others
Mbuya M.N.N., Tavengwa N.V., Stoltzfus R.J., Curtis V., Pelto G.H., Ntozini R., Kambarami R.A., Fundira D., Malaba T.R., Maunze D., Morgan P., Mangwadu G., Humphrey J.H.	Design of an intervention to minimize ingestion of fecal microbes by young children in Rural Zimbabwe	2015	diarrheal illness		Clinical Infectious Diseases	Zimbabwe											African										South Africa									Zimbabwe	African	South Africa	States	Western European and Others	Zimbabwe	African	South Africa	States	Western European and Others
Munyati S.S., Dhoba T., Makanza E.D., Mungofa S., Wellington M., Mutsvangwa J., Gwanzura L., Hakim J., Nyakabau M., Mason P.R., Robertson V., Rusakaniko S., Butterworth A.E., Corbett E.L.	Chronic cough in primary health care attendees, Harare, Zimbabwe: Diagnosis and impact of HIV infection	2005	tuberculosis		Clinical Infectious Diseases	Zimbabwe											African										South Africa									Zimbabwe	African	South Africa			Zimbabwe	African	South Africa	Kingdom	Western European and Others
Mupfumi L., Makamure B., Chirehwa M., Sagonda T., Zinyowera S., Mason P., Metcalfe J.Z., Mutetwa R.	Impact of Xpert MTB/RIF on antiretroviral therapy-associated tuberculosis and mortality: A pragmatic randomized controlled trial	2014	tuberculosis		Open Forum Infectious Diseases	Zimbabwe											African										South Africa									Zimbabwe	African	South Africa			Zimbabwe	African	South Africa
Palmer D.L., Mason P.R., Pasi C., Tobiwa O.	Value of mandatory testing for human immunodeficiency virus in a sub-Saharan hospital population	2000	HIV		Clinical Infectious Diseases	Zimbabwe											African										South Africa									Zimbabwe	African	South Africa	States	Western European and Others	Zimbabwe	African	South Africa
Troy S.B., Musingwini G., Halpern M.S., Huang C., Stranix-Chibanda L., Kouiavskaia D., Shetty A.K., Chumakov K., Nathoo K., Maldonado Y.A.	Vaccine poliovirus shedding and immune response to oral polio vaccine in HIV-infected and -uninfected Zimbabwean infants	2013	other	HIV	Journal of Infectious Diseases	Zimbabwe											African										South Africa									States	Western European and Others				Zimbabwe	African	South Africa	States	Western European and Others
Aminu M., Page N.A., Ahmad A.A., Umoh J.U., Dewar J., Steele A.D.	Diversity of rotavirus vp7 and vp4 genotypes in Northwestern Nigeria	2010	diarrheal illness		Journal of Infectious Diseases	Nigeria											African										West Africa									Nigeria	African	West Africa			South Africa	African	South Africa	Switzerland	Western European and Others
Zuber P.L.F., Yaméogo K.R., Yaméogo A., Otten Jr. M.W.	Use of administrative data to estimate mass vaccination campaign coverage, Burkina Faso, 1999	2003	other		Journal of Infectious Diseases	Burkina Faso											African										West Africa									States	Western European and Others				Zimbabwe	African	South Africa
Lutwama F., Kagina B.M., Wajja A., Waiswa F., Mansoor N., Kirimunda S., Hughes E.J., Kiwanuka N., Joloba M.L., Musoke P., Scriba T.J., Mayanja-Kizza H., Day C.L., Hanekom W.A.	Distinct T-cell responses when BCG vaccination is delayed from birth to 6 weeks of age in Ugandan infants	2014	tuberculosis		Journal of Infectious Diseases	Uganda											African										East Africa									Uganda	African	East Africa			South Africa	African	South Africa
Ferrand R.A., Desai S.R., Hopkins C., Elston C.M., Copley S.J., Nathoo K., Ndhlovu C.E., Munyati S., Barker R.D., Miller R.F., Bandason T., Wells A.U., Corbett E.L.	Chronic lung disease in adolescents with delayed diagnosis of vertically acquired HIV infection	2012	HIV		Clinical Infectious Diseases	Zimbabwe											African										South Africa									Zimbabwe	African	South Africa	Kingdom	Western European and Others	Zimbabwe	African	South Africa	Malawi	African (South Africa)
Lowe S.M., Katsidzira L., Meys R., Sterling J.C., De Koning M., Quint W., Nathoo K., Munyati S., Ndhlovu C.E., Salisbury J.R., Bunker C.B., Corbett E.L., Miller R.F., Ferrand R.A.	Acquired epidermodysplasia verruciformis due to multiple and unusual HPV infection among vertically-infected, HIV-positive adolescents in Zimbabwe	2012	other	HIV	Clinical Infectious Diseases	Zimbabwe											African										South Africa									Zimbabwe	African	South Africa			Zimbabwe	African	South Africa	Kingdom	Western European and Others
Miller R.F., Kaski J.P., Hakim J., Matenga J., Nathoo K., Munyati S., Desai S.R., Corbett E.L., Ferrand R.A.	Cardiac disease in adolescents with delayed diagnosis of vertically acquired HIV infection	2013	HIV		Clinical Infectious Diseases	Zimbabwe											African										South Africa									Kingdom	Western European and Others				Zimbabwe	African	South Africa	Kingdom	Western European and Others
Abdissa A., Asrat D., Kronvall G., Shittu B., Achiko D., Zeidan M., Yamuah L.K., Aseffa A.	High diversity of group A streptococcal emm types among healthy schoolchildren in Ethiopia	2006	other		Clinical Infectious Diseases	Ethiopia											African										East Africa									Ethiopia	African	East Africa			Ethiopia	African	East Africa
Abdullahi O., Karani A., Tigoi C.C., Mugo D., Kungu S., Wanjiru E., Jomo J., Musyimi R., Lipsitch M., Scott J.A.G.	Rates of acquisition and clearance of pneumococcal serotypes in the nasopharynges of children in Kilifi District, Kenya	2012	respiratory illness		Journal of Infectious Diseases	Kenya											African										East Africa									Kenya	African	East Africa	States	Western European and Others	Kenya	African	East Africa	States	Western European and Others
Abeid K.A., Jani B., Cortese M.M., Kamugisha C., Mwenda J.M., Pandu A.S., Msaada K.A., Mohamed A.S., Khamis A.U., Parashar U.D., Saleh A.A.	Monovalent rotavirus vaccine effectiveness and impact on rotavirus hospitalizations in zanzibar, Tanzania: Data from the first 3 years after introduction	2017	diarrheal illness		Journal of Infectious Diseases	Tanzania											African										East Africa									Tanzania	African	East Africa			Tanzania	African	East Africa
Achan J., Byarugaba J., Barennes H., Tumwine J.K.	Rectal versus intravenous quinine for the treatment of childhood cerebral malaria in Kampala, Uganda: A randomized, double-blind clinical trial	2007	malaria		Clinical Infectious Diseases	Uganda											African										East Africa									Uganda	African	East Africa			Uganda	African	East Africa
Agnandji S.T., Asante K.P., Lyimo J., Vekemans J., Soulanoudjingar S.S., Owusu R., Shomari M., Leach A., Fernandes J., Dosoo D., Chikawe M., Issifou S., Osei-Kwakye K., Lievens M., Paricek M., Apanga S., Mwangoka G., Okissi B., Kwara E., Minja R., Lange J., Boahen O., Kayan K., Adjei G., Chandramohan D., Jongert E., Demoitié M.-A., Dubois M.-C., Carter T., Vansadia P., Villafana T., Sillman M., S…	Evaluation of the safety and immunogenicity of the RTS,S/AS01E malaria candidate vaccine when integrated in the expanded program of immunization	2010	malaria		Journal of Infectious Diseases	Tanzania											African										East Africa									Gabon	African	Central Africa	Germany	Western European and Others	Tanzania	African	East Africa
Agoti C.N., Mwihuri A.G., Sande C.J., Onyango C.O., Medley G.F., Cane P.A., Nokes D.J.	Genetic relatedness of infecting and reinfecting respiratory syncytial virus strains identified in a birth cohort from rural Kenya	2012	respiratory illness		Journal of Infectious Diseases	Kenya											African										East Africa									Kenya	African	East Africa			Kenya	African	East Africa	Kingdom	Western European and Others
Anzala A.O., Simonsen J.N., Kimani J., Ball T.B., Nagelkerke N.J.D., Rutherford J., Ngugi E.N., Bwayo J.J., Plummer F.A.	Acute sexually transmitted infections increase human immunodeficiency virus type 1 plasma viremia, increase plasma type 2 cytokines, and decrease CD4 cell counts	2000	HIV	other	Journal of Infectious Diseases	Kenya											African										East Africa									Kenya	African	East Africa	Canada	Western European and Others	Kenya	African	East Africa	Canada	Western European and Others
Atkinson S.H., Mwangi T.W., Uyoga S.M., Ogada E., Macharia A.W., Marsh K., Prentice A.M., Williams T.N.	The haptoglobin 2-2 genotype is associated with a reduced incidence of Plasmodium falciparum malaria in children on the Coast of Kenya	2007	malaria		Clinical Infectious Diseases	Kenya											African										East Africa									Kenya	African	East Africa	Kingdom	Western European and Others	Kenya	African	East Africa	Kingdom	Western European and Others
Awandare G.A., Martinson J.J., Were T., Ouma C., Davenport G.C., Ong'Echa J.M., Wang W., Leng L., Ferrell R.E., Bucala R., Perkins D.J.	MIF (Macrophage Migration Inhibitory Factor) promoter polymorphisms and susceptibility to severe malarial anemia	2009	malaria		Journal of Infectious Diseases	Kenya											African										East Africa									China	Asia-Pacific		States	Western European and Others	Kenya	African	East Africa	States	Western European and Others
Ayele W., Demissie G., Kassa W., Zemelak E., Afework A., Amare B., Cox C.M., Jima D.	Challenges of establishing routine influenza sentinel surveillance in Ethiopia, 2008-2010	2012	respiratory illness		Journal of Infectious Diseases	Ethiopia											African										East Africa									Ethiopia	African	East Africa			Ethiopia	African	East Africa
Balkus J.E., Richardson B.A., Mandaliya K., Kiarie J., Jaoko W., Ndinya-Achola J.O., Marrazzo J., Farquhar C., McClelland R.S.	Establishing and sustaining a healthy vaginal environment: Analysis of data from a randomized trial of periodic presumptive treatment for vaginal infections	2011	other		Journal of Infectious Diseases	Kenya											African										East Africa									States	Western European and Others				Kenya	African	East Africa	States	Western European and Others
Bardají A., Sigauque B., Sanz S., Maixenchs M., Ordi J., Aponte J.J., Mabunda S., Alonso P.L., Menéndez C.	Impact of malaria at the end of pregnancy on infant mortality and morbidity	2011	malaria		Journal of Infectious Diseases	Mozambique											African										East Africa									Spain	Western European and Others				Mozambique	African	East Africa	Spain	Western European and Others
Beeson J.G., Brown G.V., Molyneux M.E., Mhango C., Dzinjalamala F., Rogerson S.J.	Plasmodium falciparum isolates from infected pregnant women and children are associated with distinct adhesive and antigenic properties	1999	malaria		Journal of Infectious Diseases	Malawi											African										East Africa									Australia	Western European and Others				Malawi	African	East Africa	Kingdom	Western European and Others
Beeson J.G., Mann E.J., Elliott S.R., Lema V.M., Tadesse E., Molyneux M.E., Brown G.V., Rogerson S.J.	Antibodies to Variant Surface Antigens of Plasmodium falciparum-Infected Erythrocytes and Adhesion Inhibitory Antibodies Are Associated with Placental Malaria and Have Overlapping and Distinct Targets	2004	malaria		Journal of Infectious Diseases	Malawi											African										East Africa									Australia	Western European and Others				Malawi	African	East Africa	Australia	Western European and Others
Bejon P., Peshu N., Gilbert S.C., Lowe B.S., Molyneux C.S., Forsdyke J., Lang T., Hill A.V.S., Marsh K.	Safely profile of the viral vectors of attenuated fowlpox stain FP9 and modified vaccinia virus Ankara recombinant for either of 2 preerythrocytic malaria antigens, ME-TRAP or the circumsporozoite protein, in children and adults in Kenya	2006	malaria		Clinical Infectious Diseases	Kenya											African										East Africa									Kenya	African	East Africa	Kingdom	Western European and Others	Kenya	African	East Africa	Kingdom	Western European and Others
Berkley J.A., Bejon P., Mwangi T., Gwer S., Maitland K., Williams T.N., Mohammed S., Osier F., Kinyanjui S., Fegan G., Lowe B.S., English M., Peshu N., Marsh K., Newton C.R.J.C.	HIV infection, malnutrition, and invasive bacterial infection among children with severe malaria	2009	HIV	malaria	Clinical Infectious Diseases	Kenya											African										East Africa									Kenya	African	East Africa	Kingdom	Western European and Others	Kenya	African	East Africa	Kingdom	Western European and Others
Biggar R.J., Cassol S., Kumwenda N., Lema V., Janes M., Pilon R., Senzani V., Yellin F., Taha T.E.T., Broadhead R.L.	The risk of human immunodeficiency virus-1 infection in twin pairs born to infected mothers in Africa	2003	HIV		Journal of Infectious Diseases	Malawi											African										East Africa									States	Western European and Others				Malawi	African	East Africa
Biggs H.M., Lester R., Nadjm B., Mtove G., Todd J.E., Kinabo G.D., Philemon R., Amos B., Morrissey A.B., Reyburn H., Crump J.A.	Invasive salmonella infections in areas of high and low malaria transmission intensity in Tanzania	2014	other		Clinical Infectious Diseases	Tanzania											African										East Africa									States	Western European and Others				Tanzania	African	East Africa	States	Western European and Others
Bigogo G.M., Breiman R.F., Feikin D.R., Audi A.O., Aura B., Cosmas L., Njenga M.K., Fields B.S., Omballa V., Njuguna H., Ochieng P.M., Mogeni D.O., Aol G.O., Olack B., Katz M.A., Montgomery J.M., Burton D.C.	Epidemiology of respiratory syncytial virus infection in rural and urban Kenya	2013	respiratory illness		Journal of Infectious Diseases	Kenya											African										East Africa									Kenya	African	East Africa			Kenya	African	East Africa
Blish C.A., Sangaré L., Herrin B.R., Richardson B.A., John-Stewart G., Walson J.L.	Changes in plasma cytokines after treatment of Ascaris lumbrkoides infection in individuals with HIV-1 infection	2010	NTD	HIV	Journal of Infectious Diseases	Kenya											African										East Africa									States	Western European and Others				Kenya	African	East Africa	States	Western European and Others
Boillat-Blanco N., Ramaiya K.L., Mganga M., Minja L.T., Bovet P., Schindler C., Von Eckardstein A., Gagneux S., Daubenberger C., Reither K., Probst-Hensch N.	Transient hyperglycemia in patients with tuberculosis in Tanzania: Implications for diabetes screening algorithms	2016	tuberculosis		Journal of Infectious Diseases	Tanzania											African										East Africa									Tanzania	African	East Africa	Switzerland	Western European and Others	Tanzania	African	East Africa	Switzerland	Western European and Others
Bronzan R.N., Taylor T.E., Mwenechanya J., Tembo M., Kayira K., Bwanaisa L., Njobvu A., Kondowe W., Chalira C., Walsh A.L., Phiri A., Wilson L.K., Molyneux M.E., Graham S.M.	Bacteremia in Malawian children with severe malaria: Prevalence, etiology, HIV coinfection, and outcome	2007	other	HIV	Journal of Infectious Diseases	Malawi											African										East Africa									Malawi	African	East Africa	States	Western European and Others	Malawi	African	East Africa	Kingdom	Western European and Others
Brooks J.T., Ochieng J.B., Kumar L., Okoth G., Shapiro R.L., Wells J.G., Bird M., Bopp C., Chege W., Beatty M.E., Chiller T., Vulule J.M., Mintz E., Slutsker L.	Surveillance for bacterial diarrhea and antimicrobial resistance in rural western Kenya, 1997-2003	2006	diarrheal illness		Clinical Infectious Diseases	Kenya											African										East Africa									States	Western European and Others				Kenya	African	East Africa	States	Western European and Others
Brouwer K.C., Lal A.A., Mirel L.B., Otieno J., Ayisi J., Van Eijk A.M., Lal R.B., Steketee R., Nahlen B.L., Ya P.S.	Polymorphism of Fc receptor IIa for immunoglobulin G is associated with placental malaria, in HIV-1-positive women in western Kenya	2004	malaria	HIV	Journal of Infectious Diseases	Kenya											African										East Africa									States	Western European and Others				Kenya	African	East Africa	States	Western European and Others
Brown E.R., Otieno P., Mbori-Ngacha D.A., Farquhar C., Obimbo E.M., Nduati R., Overbaugh J., John-Stewart G.C.	Comparison of CD4 cell count, viral load, and other markers for the prediction of mortality among HIV-1-infected kenyan pregnant women	2009	HIV		Journal of Infectious Diseases	Kenya											African										East Africa									States	Western European and Others				Kenya	African	East Africa	States	Western European and Others
Brown H., Turner G., Rogerson S., Tembo M., Mwenechanya J., Molyneux M., Taylor T.	Cytokine expression in the brain in human cerebral malaria	1999	malaria		Journal of Infectious Diseases	Malawi											African										East Africa									Kingdom	Western European and Others				Malawi	African	East Africa	States	Western European and Others
Brown M., Kizza M., Watera C., Quigley M.A., Rowland S., Hughes P., Whitworth J.A.G., Elliott A.M.	Helminth infection is not associated with faster progression of HIV disease in coinfected adults in Uganda	2004	NTD	HIV	Journal of Infectious Diseases	Uganda											African										East Africa									Uganda	African	East Africa	Kingdom	Western European and Others	Uganda	African	East Africa	Kingdom	Western European and Others
Brown M., Mawa P.A., Joseph S., Bukusuba J., Watera C., Whitworth J.A.G., Dunne D.W., Elliott A.M.	Treatment of Schistosoma mansoni infection increases helminth-specific type 2 cytokine responses and HIV-1 loads in coinfected ugandan adults	2005	NTD		Journal of Infectious Diseases	Uganda											African										East Africa									Uganda	African	East Africa	Kingdom	Western European and Others	Uganda	African	East Africa	Kingdom	Western European and Others
Bulimo W.D., Achilla R.A., Majanja J., Mukunzi S., Wadegu M., Osunna F., Mwangi J., Njiri J., Wangui J., Nyambura J., Obura B., Mitei K., Omariba D., Segecha S., Nderitu M., Odindo A., Adega C., Kiponda J., Mupa R., Munyazi F., Kissinger G., Mwakuzimu M., Kamola D., Muhidin E., Kamau D., Kairithia S., Koech M., Sang A., Ongéta L., Schnabel D.C.	Molecular characterization and phylogenetic analysis of the hemagglutinin 1 protein of human influenza a virus subtype H1N1 circulating in Kenya during 2007-2008	2012	respiratory illness		Journal of Infectious Diseases	Kenya											African										East Africa									Kenya	African	East Africa			Kenya	African	East Africa
Bull P.C., Kortok M., Kai O., Ndungu F., Ross A., Lowe B.S., Newbold C.I., Marsh K.	Plasmodium falciparum-infected erythrocytes: Agglutination by diverse Kenyan plasma is associated with severe disease and young host age	2000	malaria		Journal of Infectious Diseases	Kenya											African										East Africa									Kenya	African	East Africa	Kingdom	Western European and Others	Kenya	African	East Africa	Kingdom	Western European and Others
Bull P.C., Lowe B.S., Kaleli N., Njuga F., Kortok M., Ross A., Ndungu F., Snow R.W., Marsh K.	Plasmodium falciparum infections are associated with agglutinating antibodies to parasite-infected erythrocyte surface antigens among healthy Kenyan children	2002	malaria		Journal of Infectious Diseases	Kenya											African										East Africa									Kenya	African	East Africa	Kingdom	Western European and Others	Kenya	African	East Africa	Kingdom	Western European and Others
Bull P.C., Pain A., Ndungu F.M., Kinyanjui S.M., Roberts D.J., Newbold C.J., Marsh K.	Plasmodium falciparum antigenic variation: Relationships between in vivo selection, acquired antibody response, and disease severity	2005	malaria		Journal of Infectious Diseases	Kenya											African										East Africa									Kenya	African	East Africa	Kingdom	Western European and Others	Kenya	African	East Africa	Kingdom	Western European and Others
Bwire G., Malimbo M., Makumbi I., Kagirita A., Wamala J.F., Kalyebi P., Bingi A., Gitta S., Mukanga D., Mengel M., Dahlke M.	Cholera surveillance in Uganda: An analysis of notifications for the years 2007-2011	2013	diarrheal illness		Journal of Infectious Diseases	Uganda											African										East Africa									Uganda	African	East Africa			Uganda	African	East Africa
Cao H., Kaleebu P., Hom D., Flores J., Agrawal D., Jones N., Serwanga J., Okello M., Walker C., Sheppard H., El-Habib R., Klein M., Mbidde E., Mugyenyi P., Walker B., Ellner J., Mugerwa R.	Immunogenicity of a recombinant human immunodeficiency virus (HIV) - Canarypox vaccine in HIV-seronegative Ugandan volunteers: Results of the HIV network for prevention trials 007 vaccine study	2003	HIV		Journal of Infectious Diseases	Uganda											African										East Africa									States	Western European and Others				Uganda	African	East Africa
Card C.M., McLaren P.J., Wachihi C., Kimani J., Plummer F.A., Fowke K.R.	Decreased immune activation in resistance to HIV-1 infection is associated with an elevated frequency of CD4+CD25+FOXP3+ Regulatory T Cells	2009	HIV		Journal of Infectious Diseases	Kenya											African										East Africa									Canada	Western European and Others				Kenya	African	East Africa	Canada	Western European and Others
Castelnuovo B., Manaba Y.C., Kiragga A., Kamya M., Easterbrook P., Kambugu A.	Cause-specific mortality and the contribution of immune reconstitution inflammatory syndrome in the first 3 years after antiretroviral therapy initiation in an urban African cohort	2009	HIV		Clinical Infectious Diseases	Uganda											African										East Africa									Uganda	African	East Africa			Uganda	African	East Africa
Chakraborty R., Musoke R., Palakudy T., Cross A., D'Agostino A.	Management of severely immunocompromised human immunodeficiency virus type 1-infected african orphans with structured treatment interruption: Another kind of salvage therapy	2003	other		Clinical Infectious Diseases	Kenya											African										East Africa									Kingdom	Western European and Others				Kenya	African	East Africa
Collins S.E., Grant P.M., Uwinkindi F., Talbot A., Seruyange E., Slamowitz D., Mugeni A., Remera E., Niyonsenga S.P., Nyirimigabo J., Uwizihiwe J.P., Dongier P., Muhayimpundu R., Mazarati J.-B., Zolopa A., Nsanzimana S.	A randomized switch from nevirapine-based antiretroviral therapy to single tablet rilpivirine/emtricitabine/tenofovir disoproxil fumarate in virologically suppressed human immunodeficiency virus-1-infected rwandans	2016	HIV		Open Forum Infectious Diseases	Rwanda											African										East Africa									States	Western European and Others				Rwanda	African	East Africa
Crump J.A., Ramadhani H.O., Morrissey A.B., Saganda W., Mwako M.S., Yang L.-Y., Chow S.-C., Morpeth S.C., Reyburn H., Njau B.N., Shaw A.V., Diefenthal H.C., Shao J.F., Bartlett J.A., Maro V.P.	Invasive bacterial and fungal infections among hospitalized HIV-infected and HIV-uninfected adults and adolescents in northern Tanzania	2011	other	HIV	Clinical Infectious Diseases	Tanzania											African										East Africa									Tanzania	African	East Africa	States	Western European and Others	Tanzania	African	East Africa
Crump J.A., Ramadhani H.O., Morrissey A.B., Saganda W., Mwako M.S., Yang L.-Y., Chow S.-C., Njau B.N., Mushi G.S., Maro V.P., Reller L.B., Bartlett J.A.	Bacteremic disseminated tuberculosis in sub-Saharan Africa: A prospective cohort study	2012	tuberculosis		Clinical Infectious Diseases	Tanzania											African										East Africa									Tanzania	African	East Africa	States	Western European and Others	Tanzania	African	East Africa	States	Western European and Others
Desai M.R., Mei J.V., Kariuki S.K., Wannemuehler K.A., Phillips-Howard P.A., Nahlen B.L., Kager P.A., Vulule J.M., Ter Kuile F.O.	Randomized, controlled trial of daily iron supplementation and intermittent sulfadoxine-pyrimethamine for the treatment of mild childhood anemia in western Kenya	2003	malaria		Journal of Infectious Diseases	Kenya											African										East Africa									Kenya	African	East Africa	States	Western European and Others	Kenya	African	East Africa	States	Western European and Others
Dorfman J.R., Bejon P., Ndungu F.M., Langhorne J., Kortok M.M., Lowe B.S., Mwangi T.W., Williams T.N., Marsh K.	B cell memory to 3 Plasmodium falciparum blood-stage antigens in a malaria-endemic area	2005	malaria		Journal of Infectious Diseases	Kenya											African										East Africa									Kenya	African	East Africa	Kingdom	Western European and Others	Kenya	African	East Africa	Kingdom	Western European and Others
Eagan R., Twigg III H.L., French N., Musaya J., Day R.B., Zijlstra E.E., Tolmie H., Wyler D., Molyneux M.E., Gordon S.B.	Lung fluid immunoglobulin from HIV-infected subjects has impaired opsonic function against pneumococci	2007	other	HIV	Clinical Infectious Diseases	Malawi											African										East Africa									States	Western European and Others				Malawi	African	East Africa	Kingdom	Western European and Others
Elliott A.M., Luzze H., Quigley M.A., Nakiyingi J.S., Kyaligonza S., Namujju P.B., Ducar C., Ellner J.J., Whitworth J.A.G., Mugerwa R., Johnson J.L., Okwera A.	A randomized, double-blind, placebo-controlled trial of the use of prednisolone as an adjunct to treatment in HIV-1-associated pleural tuberculosis	2004	HIV	tuberculosis	Journal of Infectious Diseases	Uganda											African										East Africa									Uganda	African	East Africa	Kingdom	Western European and Others	Uganda	African	East Africa
Enevold A., Alifrangis M., Sanchez J.J., Carneiro I., Roper C., Børsting C., Lusingu J., Vestergaard L.S., Lemnge M.M., Morling N., Riley E., Drakeley C.J.	Associations between α+-thalassemia and Plasmodium falciparum malarial infection in Northeastern Tanzania	2007	malaria		Journal of Infectious Diseases	Tanzania											African										East Africa									Denmark	Western European and Others				Tanzania	African	East Africa	Kingdom	Western European and Others
Esan M.O., Van Hensbroek M.B., Nkhoma E., Musicha C., White S.A., Ter Kuile F.O., Phiri K.S.	Iron supplementation in HIV-infected malawian children with anemia: A double-blind, randomized, controlled trial	2013	HIV		Clinical Infectious Diseases	Malawi											African										East Africa									Malawi	African	East Africa	Netherlands	Western European and Others	Malawi	African	East Africa	Kingdom	Western European and Others
Fox L.L., Taylor T.E., Pensulo P., Liomba A., Mpakiza A., Varela A., Glover S.J., Reeves M.J., Seydel K.B.	Histidine-rich protein 2 plasma levels predict progression to cerebral malaria in malawian children with plasmodium falciparum infection	2013	malaria		Journal of Infectious Diseases	Malawi											African										East Africa									Malawi	African	East Africa	States	Western European and Others	Malawi	African	East Africa	States	Western European and Others
Franke M.F., Kaigamba F., Socci A.R., Hakizamungu M., Patel A., Bagiruwigize E., Niyigena P., Walker K.D.C., Epino H., Binagwaho A., Mukherjee J., Farmer P.E., Rich M.L.	Improved retention associated with community-based accompaniment for antiretroviral therapy delivery in rural Rwanda	2013	HIV		Clinical Infectious Diseases	Rwanda											African										East Africa									Rwanda	African	East Africa	States	Western European and Others	Rwanda	African	East Africa	Kingdom	Western European and Others
Friedman J.F., Kurtis J.D., Mtalib R., Opollo M., Lanar D.E., Duffy P.E.	Malaria is related to decreased nutritional status among male adolescents and adults in the setting of intense perennial transmission	2003	tuberculosis		Journal of Infectious Diseases	Kenya											African										East Africa									States	Western European and Others				Kenya	African	East Africa	States	Western European and Others
Gamell A., Muri L., Ntamatungiro A., Nyogea D., Luwanda L.B., Hatz C., Battegay M., Felger I., Tanner M., Klimkait T., Letang E.	A case series of acquired drug resistance-associated mutations in human immunodeficiency virus-infected children: An emerging public health concern in rural Africa	2016	HIV		Open Forum Infectious Diseases	Tanzania											African										East Africa									Tanzania	African	East Africa	Switzerland	Western European and Others	Tanzania	African	East Africa	Switzerland	Western European and Others
Gianella S., Redd A.D., Grabowski M.K., Tobian A.A.R., Serwadda D., Newell K., Patel E.U., Kalibbala S., Ssebbowa P., Gray R.H., Quinn T.C., Reynolds S.J.	Vaginal Cytomegalovirus Shedding Before and After Initiation of Antiretroviral Therapy in Rakai, Uganda	2015	other	HIV	Journal of Infectious Diseases	Uganda											African										East Africa									States	Western European and Others				Uganda	African	East Africa	States	Western European and Others
Gordon M.A., Graham S.M., Walsh A.L., Wilson L., Phiri A., Molyneux E., Zijlstra E.E., Heyderman R.S., Hart C.A., Molyneux M.E.	Epidemics of invasive Salmonella enterica serovar enteritidis and S. enterica serovar typhimurium infection associated with multidrug resistance among adults and children in Malawi	2008	other		Clinical Infectious Diseases	Malawi											African										East Africa									Malawi	African	East Africa	Kingdom	Western European and Others	Malawi	African	East Africa	Kingdom	Western European and Others
Gordon M.A., Kankwatira A.M.K., Mwafulirwa G., Walsh A.L., Hopkins M.J., Parry C.M., Brian Faragher E., Zijlstra E.E., Heyderman R.S., Molyneux M.E.	Invasive non-typhoid salmonellae establish systemic intracellular infection in HIV-infected adults: An emerging disease pathogenesis	2010	other	HIV	Clinical Infectious Diseases	Malawi											African										East Africa									Malawi	African	East Africa	Kingdom	Western European and Others	Malawi	African	East Africa	Kingdom	Western European and Others
Gordon S.B., Janoff E.N., Sloper D., Zhang Q., Read R.C., Zijlstra E.E., Finn A., Molyneux M.E.	HIV-1 infection is associated with altered innate pulmonary immunity	2005	HIV		Journal of Infectious Diseases	Malawi											African										East Africa									Malawi	African	East Africa	Kingdom	Western European and Others	Malawi	African	East Africa	Kingdom	Western European and Others
Grabowski M.K., Gravitt P.E., Gray R.H., Serwadda D., Redd A.D., Kigozi G., Kong X., Nalugoda F., Wawer M.J., Quinn T.C., Tobian A.A.R.	Trends and determinants of human papillomavirus concordance among human immunodeficiency virus-positive and -negative heterosexual couples in Rakai, Uganda	2017	other	HIV	Journal of Infectious Diseases	Uganda											African										East Africa									States	Western European and Others				Uganda	African	East Africa	States	Western European and Others
Grabowski M.K., Kong X., Gray R.H., Serwadda D., Kigozi G., Gravitt P.E., Nalugoda F., Reynolds S.J., Wawer M.J., Redd A.D., Watya S., Quinn T.C., Tobian A.A.R.	Partner Human Papillomavirus Viral Load and Incident Human Papillomavirus Detection in Heterosexual Couples	2016	other		Journal of Infectious Diseases	Uganda											African										East Africa									States	Western European and Others				Uganda	African	East Africa	States	Western European and Others
Graham S.M., Masese L., Gitau R., Jalalian-Lechak Z., Richardson B.A., Peshu N., Mandaliya K., Kiarie J.N., Jaoko W., Ndinya-Achola J., Overbaugh J., McClelland R.S.	Antiretroviral adherence and development of drug resistance are the strongest predictors of genital HIV-1 shedding among women initiating treatment	2010	HIV		Journal of Infectious Diseases	Kenya											African										East Africa									Kenya	African	East Africa	States	Western European and Others	Kenya	African	East Africa	States	Western European and Others
Grau G.E., Mackenzie C.D., Carr R.A., Redard M., Pizzolato G., Allasia C., Cataldo C., Taylor T.E., Molyneux M.E.	Platelet accumulation in brain microvessels in fatal pediatric cerebral malaria	2003	malaria		Journal of Infectious Diseases	Malawi											African										East Africa									France	Western European and Others				Malawi	African	East Africa
Gray R.H., Serwadda D., Kong X., Makumbi F., Kigozi G., Gravitt P.E., Watya S., Nalugoda F., Ssempijja V., Tobian A.A.R., Kiwanuka N., Moulton L.H., Sewankambo N.K., Reynolds S.J., Quinn T.C., Lga B., Laeyendecker O., Oliver A.E., Wawer M.J.	Male circumcision decreases acquisition and increases clearance of high-risk human papillomavirus in HIV-negative men: A randomized trial in Rakai, Uganda	2010	other		Journal of Infectious Diseases	Uganda											African										East Africa									Uganda	African	East Africa			Uganda	African	East Africa
Gujral L., Sema C., Rebaudet S., Taibo C.L.A., Manjate A.A., Piarroux R., Gessner B.D., Jani I.V.	Cholera epidemiology in mozambique using national surveillance data	2013	diarrheal illness		Journal of Infectious Diseases	Mozambique											African										East Africa									Mozambique	African	East Africa			Mozambique	African	East Africa
Gwamaka M., Kurtis J.D., Sorensen B.E., Holte S., Morrison R., Mutabingwa T.K., Fried M., Duffy P.E.	Iron deficiency protects against severe plasmodium falciparum malaria and death in young children	2012	malaria		Clinical Infectious Diseases	Tanzania											African										East Africa									Tanzania	African	East Africa	States	Western European and Others	Tanzania	African	East Africa	States	Western European and Others
Hammitt L.L., Kazungu S., Morpeth S.C., Gibson D.G., Mvera B., Brent A.J., Mwarumba S., Onyango C.O., Bett A., Akech D.O., Murdoch D.R., Nokes D.J., Scott J.A.G.	A preliminary study of pneumonia etiology among hospitalized children in Kenya	2012	respiratory illness		Clinical Infectious Diseases	Kenya											African										East Africa									Kenya	African	East Africa	States	Western European and Others	Kenya	African	East Africa	Kingdom	Western European and Others
Hillier S.D., Booth M., Muhangi L., Nkurunziza P., Khihembo M., Kakande M., Sewankambo M., Kizindo R., Kizza M., Muwanga M., Elliott A.M.	Plasmodium falciparum and helminth coinfection in a semiurban population of pregnant women in Uganda	2008	malaria		Journal of Infectious Diseases	Uganda											African										East Africa									Uganda	African	East Africa	Kingdom	Western European and Others	Uganda	African	East Africa	Kingdom	Western European and Others
Hoffman I.F., Martinson F.E.A., Stewart P.W., Chilongozi D.A., Leu S.-Y., Kazembe P.N., Banda T., Dzinyemba W., Joshi P., Cohen M.S., Fiscus S.A.	Human Immunodeficiency Virus Type 1 RNA in Breast-Milk Components	2003	HIV		Journal of Infectious Diseases	Malawi											African										East Africa									Malawi	African	East Africa	States	Western European and Others	Malawi	African	East Africa	States	Western European and Others
Iqbal S.M., Ball T.B., Kimani J., Kiama P., Thottingal P., Embree J.E., Fowke K.R., Plummer F.A.	Elevated T cell counts and RANTES expression in the genital mucosa of HIV-1-resistant Kenyan commercial sex workers	2005	HIV		Journal of Infectious Diseases	Kenya											African										East Africa									Canada	Western European and Others				Kenya	African	East Africa	Canada	Western European and Others
Iwajomo O.H., Finn A., Moons P., Nkhata R., Sepako E., Ogunniyi A.D., Williams N.A., Heyderman R.S.	Deteriorating pneumococcal-specific B-cell memory in minimally symptomatic African children with HIV infection	2011	respiratory illness	HIV	Journal of Infectious Diseases	Malawi											African										East Africa									Malawi	African	East Africa	Kingdom	Western European and Others	Malawi	African	East Africa	Kingdom	Western European and Others
Jaganath D., Zalwango S., Okware B., Nsereko M., Kisingo H., Malone L., Lancioni C., Okwera A., Joloba M., Mayanja-Kizza H., Boom W.H., Stein C., Mupere E.	Contact investigation for active tuberculosis among child contacts in Uganda	2013	tuberculosis		Clinical Infectious Diseases	Uganda											African										East Africa									States	Western European and Others				Uganda	African	East Africa
Jain V., Liegler T., Kabami J., Chamie G., Clark T.D., Black D., Geng E.H., Kwarisiima D., Wong J.K., Abdel-Mohsen M., Sonawane N., Aweeka F.T., Thirumurthy H., Petersen M.L., Charlebois E.D., Kamya M.R., Havlir D.V.	Assessment of population-based HIV RNA levels in a rural east african setting using a fingerprick-based blood collection method	2013	HIV		Clinical Infectious Diseases	Uganda											African										East Africa									States	Western European and Others				Uganda	African	East Africa	States	Western European and Others
Jenkins N.E., Mwangi T.W., Kortok M., Marsh K., Craig A.G., Williams T.H.	A polymorphism of intercellular adhesion molecule-1 is associated with a reduced incidence of nonmalarial febrile illness in Kenyan children	2005	other		Clinical Infectious Diseases	Kenya											African										East Africa									Kenya	African	East Africa	Kingdom	Western European and Others	Kenya	African	East Africa	Kingdom	Western European and Others
John C.C., Opika-Opoka R., Byarugaba J., Idro R., Boivin M.J.	Low levels of RANTES are associated with mortality in children with cerebral malaria	2006	malaria		Journal of Infectious Diseases	Uganda											African										East Africa									States	Western European and Others				Uganda	African	East Africa
Joseph S., Jones F.M., Laidlaw M.E., Mohamed G., Mawa P.A., Namujju P.B., Kizza M., Watera C., Whitworth J.A.G., Dunne D.W., Elliott A.M.	Impairment of the Schistosoma mansoni-specific immune responses elicited by treatment with praziquantel in Ugandans with HIV-1 coinfection	2004	NTD		Journal of Infectious Diseases	Uganda											African										East Africa									Kingdom	Western European and Others				Uganda	African	East Africa
Kabyemela E.R., Fried M., Kurtis J.D., Mutabingwa T.K., Duffy P.E.	Decreased susceptibility to Plasmodium falciparum infection in pregnant women with iron deficiency	2008	malaria		Journal of Infectious Diseases	Tanzania											African										East Africa									Tanzania	African	East Africa	States	Western European and Others	Tanzania	African	East Africa	States	Western European and Others
Kaleebu P., French N., Mahe C., Yirrell D., Watera C., Lyagoba F., Nakiyingi J., Rutebemberwa A., Morgan D., Weber J., Gilks C., Whitworth J.	Effect of human immunodeficiency virus (HIV) type 1 envelope subtypes A and D on disease progression in a large cohort of HIV-1-positive persons in Uganda	2002	HIV		Journal of Infectious Diseases	Uganda											African										East Africa									Uganda	African	East Africa			Uganda	African	East Africa
Kantor R., Diero L., Delong A., Kamle L., Muyonga S., Mambo F., Walumbe E., Emonyi W., Chan P., Carter J.E., Hogan J., Buziba N.	Misclassification of first-line antiretroviral treatment failure based on immunological monitoring of HIV infection in resource-limited settings	2009	HIV		Clinical Infectious Diseases	Kenya											African										East Africa									States	Western European and Others				Kenya	African	East Africa
Kapito-Tembo A., Meshnick S.R., Van Hensbroek M.B., Phiri K., Fitzgerald M., Mwapasa V.	Marked reduction in prevalence of malaria parasitemia and anemia in HIV-infected pregnant women taking cotrimoxazole with or without sulfadoxine-pyrimethamine intermittent preventive therapy during pregnancy in Malawi	2011	malaria		Journal of Infectious Diseases	Malawi											African										East Africa									Malawi	African	East Africa	States	Western European and Others	Malawi	African	East Africa
Katz M.A., Lebo E., Emukule G., Njuguna H.N., Aura B., Cosmas L., Audi A., Junghae M., Waiboci L.W., Olack B., Bigogo G., Njenga M.K., Feikin D.R., Breiman R.F.	Epidemiology, seasonality, and burden of influenza and influenza-like illness in Urban and Rural Kenya, 2007-2010	2012	respiratory illness		Journal of Infectious Diseases	Kenya											African										East Africa									Kenya	African	East Africa	States	Western European and Others	Kenya	African	East Africa	States	Western European and Others
Kaul R., Rowland-Jones S.L., Gillespie G., Kimani J., Dong T., Kiama P., Simonsen J.N., Bwayo J.J., Mc Michael A.J., Plummer F.A.	Gonococcal cervicitis is associated with reduced systemic CD8+T cell responses in human immunodeficiency virus type 1-infected and exposed, uninfected sex workers	2002	other		Journal of Infectious Diseases	Kenya											African										East Africa									Kenya	African	East Africa	Kingdom	Western European and Others	Kenya	African	East Africa	Canada	Western European and Others
Kebede Y., Dorigo-Zetsma W., Mengistu Y., Mekonnen Y., Schaap A., Wolday D., Sanders E.J., Messele T., Coutinho R.A., Dukers N.H.T.M.	Transmission of herpes simplex virus type 2 among factory workers in Ethiopia	2004	other		Journal of Infectious Diseases	Ethiopia											African										East Africa									Ethiopia	African	East Africa			Ethiopia	African	East Africa	Netherlands	Western European and Others
Kelly M.J., Benjamin L.A., Cartwright K., Ajdukiewicz K.M.B., Cohen D.B., Menyere M., Galbraith S., Guiver M., Neuhann F., Solomon T., Lalloo D.G., Heyderman R.S.	Epstein-barr virus coinfection in cerebrospinal fluid is associated with increased mortality in Malawian adults with bacterial meningitis	2012	other		Journal of Infectious Diseases	Malawi											African										East Africa									Kingdom	Western European and Others				Malawi	African	East Africa
King C.L., Malhotra I., Mungai P., Wamachi A., Kioko J., Muchiri E., Ouma J.H.	Schistosoma haematobium-induced urinary tract morbidity correlates with increased tumor necrosis factor-α and diminished interleukin-10 production	2001	NTD		Journal of Infectious Diseases	Kenya											African										East Africa									States	Western European and Others				Kenya	African	East Africa
Kinyanjui S.M., Bull P., Newbold C.I., Marsh K.	Kinetics of antibody responses to Plasmodium falciparum-infected erythrocyte variant surface antigens	2003	malaria		Journal of Infectious Diseases	Kenya											African										East Africa									Kenya	African	East Africa			Kenya	African	East Africa	Kingdom	Western European and Others
Komba A.N., Makani J., Sadarangani M., Ajala-Agbo T., Berkley J.A., Newton C.R.J.C., Marsh K., Williams T.N.	Malaria as a cause of morbidity and mortality in children with homozygous sickle cell disease on the coast of Kenya	2009	malaria		Clinical Infectious Diseases	Kenya											African										East Africa									Kenya	African	East Africa			Kenya	African	East Africa	Kingdom	Western European and Others
Lang B., Newbold C.I., Williams G., Peshu N., Marsh K., Newton C.R.J.C.	Antibodies to voltage-gated calcium channels in children with falciparum malaria	2005	malaria		Journal of Infectious Diseases	Kenya											African										East Africa									Kingdom	Western European and Others				Kenya	African	East Africa	Kingdom	Western European and Others
Liu C.M., Prodger J.L., Tobian A.A.R., Serwadda D., Galiwango R.M., Nalugoda F., Kighoma N., Mwinike J., Anyokorit M., Price L.B., Wawer M.J., Kigozi G., Gray R.H.	Genital anaerobic bacterial overgrowth and the prepex male circumcision device, rakai, Uganda	2016	other		Journal of Infectious Diseases	Uganda											African										East Africa									States	Western European and Others				Uganda	African	East Africa	States	Western European and Others
MacDonald K.S., Fowke K.R., Kimani J., Dunand V.A., Nagelkerke N.J.D., Ball T.B., Oyugi J., Njagi E., Gaur L.K., Brunham R.C., Wade J., Luscher M.A., Krausa P., Rowland-Jones S., Ngugi E., Bwayo J.J., Plummer F.A.	Influence of HLA supertypes on susceptibility and resistance to human immunodeficiency virus type 1 infection	2000	HIV		Journal of Infectious Diseases	Kenya											African										East Africa									Kenya	African	East Africa	Canada	Western European and Others	Kenya	African	East Africa	Canada	Western European and Others
MacDonald K.S., MacDonald K.S., Nagelkerke N.J.D., Castillo J., Ramhadin S., Njenga S., Oyug J., Ndinya-Achola J., Barber B.H., Bwayo J.J., Plummer F.A.	The HLA A2/6802 supertype is associated with reduced risk of perinatal human immunodeficiency virus type 1 transmission	2001	HIV		Journal of Infectious Diseases	Kenya											African										East Africa									Canada	Western European and Others				Kenya	African	East Africa	Canada	Western European and Others
Macete E., Aide P., Aponte J.J., Sanz S., Mandomando I., Espasa M., Sigauque B., Dobaño C., Mabunda S., DgeDge M., Alonso P., Menendez C.	Intermittent preventive treatment for malaria control administered at the time of routine vaccinations in mozambican infants: A randomized, placebo-controlled trial	2006	malaria		Journal of Infectious Diseases	Mozambique											African										East Africa									Mozambique	African	East Africa			Mozambique	African	East Africa	Spain	Western European and Others
Mandomando I., Bassat Q., Sigaúque B., Massora S., Quintó L., Ácacio S., Nhampossa T., Vubil D., Garrine M., Macete E., Aide P., Sacoor C., Herrera-León S., Ruiz J., Tennant S.M., Menéndez C., Alonso P.L.	Invasive salmonella infections among children from Rural Mozambique, 2001-2014	2015	other		Clinical Infectious Diseases	Mozambique											African										East Africa									Mozambique	African	East Africa			Mozambique	African	East Africa	Spain	Western European and Others
Mayor A., Moro L., Aguilar R., Bardají A., Cisteró P., Serra-Casas E., Sigaúque B., Alonso P.L., Ordi J., Menéndez C.	How hidden can malaria be in pregnant women? diagnosis by microscopy, placental histology, polymerase chain reaction and detection of histidine-rich protein 2 in plasma	2012	malaria		Clinical Infectious Diseases	Mozambique											African										East Africa									Mozambique	African	East Africa	Spain	Western European and Others	Mozambique	African	East Africa	Spain	Western European and Others
Mayor A., Serra-Casas E., Sanz S., Aponte J.J., Macete E., Mandomando I., Puyol L., Berzosa P., Dobaño C., Aide P., Sacarla J., Benito A., Alonso P., Menéndez C.	Molecular markers of resistance to sulfadoxine-pyrimethamine during intermittent preventive treatment for malaria in mozambican infants	2008	malaria		Journal of Infectious Diseases	Mozambique											African										East Africa									Mozambique	African	East Africa	Spain	Western European and Others	Mozambique	African	East Africa	Spain	Western European and Others
Mayor A.G., Gómez-Olivé X., Aponte J.J., Casimiro S., Mabunda S., Dgedge M., Barreto A., Alonso P.L.	Prevalence of the K76T mutation in the putative Plasmodium falciparum chloroquine resistance transporter (pfcrt) gene and its relation to chloroquine resistance in Mozambique	2001	malaria		Journal of Infectious Diseases	Mozambique											African										East Africa									Mozambique	African	East Africa	Spain	Western European and Others	Mozambique	African	East Africa	Spain	Western European and Others
Mduma E.R., Gratz J., Patil C., Matson K., Dakay M., Liu S., Pascal J., McQuillin L., Mighay E., Hinken E., Ernst A., Amour C., Mvungi R., Bayyo E., Zakaria Y., Kivuyo S., Houpt E.R., Svensen E.	The Etiology, risk factors, and interactions of enteric infections and malnutrition and the consequences for child health and development study (MAL-ED): Description of the Tanzanian site	2014	other		Clinical Infectious Diseases	Tanzania											African										East Africa									Tanzania	African	East Africa			Tanzania	African	East Africa	Norway	Western European and Others
Mekonnen Y., Geskus R.B., Hendriks J.C.M., Messele T., Borghans J., Miedema F., Wolday D., Coutinho R.A., Dukers N.H.T.M.	Low CD4 T cell counts before HIV-1 seroconversion do not affect disease progression in Ethiopian factory workers	2005	HIV		Journal of Infectious Diseases	Ethiopia											African										East Africa									Ethiopia	African	East Africa			Ethiopia	African	East Africa	Netherlands	Western European and Others
Menendez C., Ordi J., Ismail M.R., Ventura P.J., Aponte J.J., Kahigwa E., Font F., Alonso P.L.	The impact of placental malaria on gestational age and birth weight	2000	malaria		Journal of Infectious Diseases	Tanzania											African										East Africa									Mozambique	African	East Africa	Spain	Western European and Others	Mozambique	African	East Africa	Spain	Western European and Others
Menéndez C., Serra-Casas E., Scahill M.D., Sanz S., Nhabomba A., Bardají A., Sigauque B., Cisteró P., Mandomando I., Dobaño C., Alonso P.L., Mayor A.	HIV and placental infection modulate the appearance of drug-resistant Plasmodium falciparum in pregnant women who receive intermittent preventive treatment	2011	malaria	HIV	Clinical Infectious Diseases	Mozambique											African										East Africa									Mozambique	African	East Africa	Spain	Western European and Others	Mozambique	African	East Africa	Spain	Western European and Others
Miiro G., Kayhty H., Watera C., Tolmie H., Whitworth J.A.G., Gilks C.F., French N.	Conjugate pneumococcal vaccine in HIV-infected Ugandans and the effect of past receipt of polysaccharide vaccine	2005	respiratory illness		Journal of Infectious Diseases	Uganda											African										East Africa									Uganda	African	East Africa			Malawi	African	East Africa	Kingdom	Western European and Others
Milner D.A., Jr., Lee J.J., Frantzreb C., Whitten R.O., Kamiza S., Carr R.A., Pradham A., Factor R.E., Playforth K., Liomba G., Dzamalala C., Seydel K.B., Molyneux M.E., Taylor T.E.	Quantitative assessment of multiorgan sequestration of parasites in fatal pediatric cerebral malaria	2015	malaria		Journal of Infectious Diseases	Malawi											African										East Africa									Malawi	African	East Africa	States	Western European and Others	Malawi	African	East Africa	States	Western European and Others
Milner Jr. D.A., Dzamalala C.P., Liomba N.G., Molyneux M.E., Taylor T.E.	Sampling of supraorbital brain tissue after death: Improving on the clinical diagnosis of cerebral malaria	2005	malaria		Journal of Infectious Diseases	Malawi											African										East Africa									Malawi	African	East Africa	States	Western European and Others	Malawi	African	East Africa	States	Western European and Others
Milner Jr. D.A., Valim C., Luo R., Playforth K.B., Kamiza S., Molyneux M.E., Seydel K.B., Taylor T.E.	Supraorbital postmortem brain sampling for definitive quantitative confirmation of cerebral sequestration of plasmodium falciparum parasites	2012	malaria		Journal of Infectious Diseases	Malawi											African										East Africa									Malawi	African	East Africa	States	Western European and Others	Malawi	African	East Africa	States	Western European and Others
Mirza I.R., Kamadjeu R., Assegid K., Mulugeta A.	Somalia: Supporting the child survival agenda when routine health service is broken	2012	other		Journal of Infectious Diseases	Somalia											African										East Africa									Somalia	African	East Africa			Kenya	African	East Africa
Mitiku K., Bedada T., Masresha B., Kegne W., Nafo-Traoré F., Tesfaye N., Beyene B.	The epidemiology of rubella disease in Ethiopia: Data from the measles case-based surveillance system	2011	other		Journal of Infectious Diseases	Ethiopia											African										East Africa									Ethiopia	African	East Africa			Ethiopia	African	East Africa
Mitiku K., Bedada T., Masresha B.G., Kegne W., Nafo-Traoré F., Tesfaye N., Yigzaw A.	Progress in measles mortality reduction in Ethiopia, 2002-2009	2011	other		Journal of Infectious Diseases	Ethiopia											African										East Africa									Ethiopia	African	East Africa			Ethiopia	African	East Africa
Mmbaga V.M., Mwasekaga M.J., Mmbuji P., Matonya M., Mwafulango A., Moshi S., Emukule G., Katz M.A.	Results from the first 30 months of national sentinel surveillance for influenza in Tanzania, 2008-2010	2012	respiratory illness		Journal of Infectious Diseases	Tanzania											African										East Africa									Tanzania	African	East Africa			Kenya	African	East Africa
Montgomery J., Milner Jr. D.A., Tse M.T., Njobvu A., Kayira K., Dzamalala C.P., Taylor T.E., Rogerson S.J., Craig A.G., Molyneux M.E.	Genetic analysis of circulating and sequestered populations of Plasmodium falciparum in fatal pediatric malaria	2006	malaria		Journal of Infectious Diseases	Malawi											African										East Africa									Malawi	African	East Africa	Kingdom	Western European and Others	Malawi	African	East Africa	Kingdom	Western European and Others
Moore J.M., Nahlen B.L., Misore A., Altaf A L., Udhayakumar V.	Immunity to placental malaria. I. Elevated production of interferon-γ by placental blood mononuclear cells is associated with protection in an area with high transmission of malaria	1999	malaria		Journal of Infectious Diseases	Kenya											African										East Africa									Kenya	African	East Africa	States	Western European and Others	Kenya	African	East Africa	States	Western European and Others
Moro L., Bardají A., Nhampossa T., Mandomando I., Serra-Casas E., Sigaúque B., Cisteró P., Chauhan V.S., Chitnis C.E., Ordi J., Dobaño C., Alonso P.L., Menéndez C., Mayor A.	Malaria and HIV infection in mozambican pregnant women are associated with reduced transfer of antimalarial antibodies to their newborns	2015	malaria	HIV	Journal of Infectious Diseases	Mozambique											African										East Africa									Spain	Western European and Others				Mozambique	African	East Africa	Spain	Western European and Others
Murray M.C.M., Embree J.E., Ramdahin S.G., Anzala A.O., Njenga S., Plummer F.A.	Effect of human immunodeficiency virus (HIV) type 1 viral genotype on mother-to-child transmission of HIV-1	2000	HIV		Journal of Infectious Diseases	Kenya											African										East Africa									Kenya	African	East Africa	Canada	Western European and Others	Kenya	African	East Africa	Canada	Western European and Others
Mutonga D., Langat D., Mwangi D., Tonui J., Njeru M., Abade A., Irura Z., Njeru I., Dahlke M.	National surveillance data on the epidemiology of cholera in Kenya, 1997-2010	2013	diarrheal illness		Journal of Infectious Diseases	Kenya											African										East Africa									States	Western European and Others				Uganda	African	East Africa
Naniche D., Serra-Casas E., Bardají A., Quintó L., Dobaño C., Sigauque B., Cisteró P., Chauhan V.S., Chitnis C.E., Alonso P.L., Menéndez C., Mayor A.	Reduction of antimalarial antibodies by HIV infection is associated with increased risk of plasmodium falciparum cord blood infection	2012	malaria		Journal of Infectious Diseases	Mozambique											African										East Africa									Mozambique	African	East Africa	Spain	Western European and Others	Mozambique	African	East Africa	Spain	Western European and Others
Nankabirwa J.I., Wandera B., Amuge P., Kiwanuka N., Dorsey G., Rosenthal P.J., Brooker S.J., Staedke S.G., Kamya M.R.	Impact of intermittent preventive treatment with dihydroartemisinin- piperaquine on Malaria in Ugandan schoolchildren: A randomized, placebo-controlled trial	2014	malaria		Clinical Infectious Diseases	Uganda											African										East Africa									Uganda	African	East Africa			Uganda	African	East Africa
Nanyunja M., Lewis R.F., Makumbi I., Seruyange R., Kabwongera E., Mugyenyi P., Talisuna A.	Impact of mass measles campaigns among children less than 5 years old in Uganda	2003	other		Journal of Infectious Diseases	Uganda											African										East Africa									Uganda	African	East Africa			Uganda	African	East Africa
Ndibazza J., Webb E.L., Lule S., Mpairwe H., Akello M., Oduru G., Kizza M., Akurut H., Muhangi L., Magnussen P., Vennervald B., Elliott A.	Associations between maternal helminth and malaria infections in pregnancy and clinical malaria in the offspring: A birth cohort in Entebbe, Uganda	2013	NTD	malaria	Journal of Infectious Diseases	Uganda											African										East Africa									Uganda	African	East Africa			Uganda	African	East Africa	Kingdom	Western European and Others
Nduati E., Gwela A., Karanja H., Mugyenyi C., Langhorne J., Marsh K., Urban B.C.	The plasma concentration of the B cell activating factor is increased in children with acute malaria	2011	malaria		Journal of Infectious Diseases	Kenya											African										East Africa									Kenya	African	East Africa			Kenya	African	East Africa	Kingdom	Western European and Others
Nyakeriga A.M., Troye-Blomberg M., Dorfman J.R., Alexander N.D., Bäck R., Kortok M., Chemtai A.K., Marsh K., Williams T.N.	Iron deficiency and malaria among children living on the coast of Kenya	2004	malaria		Journal of Infectious Diseases	Kenya											African										East Africa									Kenya	African	East Africa	Sweden	Western European and Others	Kenya	African	East Africa
Nyatanyi T., Nkunda R., Rukelibuga J., Palekar R., Muhimpundu M.A., Kabeja A., Kabanda A., Lowrance D., Tempia S., Koama J.B., McAlister D., Mukabayire O., Wane J., Raghunathan P., Katz M., Karema C.	Influenza sentinel surveillance in Rwanda, 2008-2010	2012	respiratory illness		Journal of Infectious Diseases	Rwanda											African										East Africa									Rwanda	African	East Africa			Rwanda	African	East Africa
Nyirenda T.S., Gilchrist J.J., Feasey N.A., Glennie S.J., Bar-Zeev N., Gordon M.A., MacLennan C.A., Mandala W.L., Heyderman R.S.	Sequential acquisition of T cells and antibodies to nontyphoidal Salmonella in Malawian children	2014	other		Journal of Infectious Diseases	Malawi											African										East Africa									Malawi	African	East Africa			Malawi	African	East Africa
Nzila A.M., Nduati E., Mberu E.K., Sibley C.H., Monks S.A., Winstanley P.A., Watkins W.M.	Molecular evidence of greater selective pressure for drug resistance exerted by the long-acting antifolate pyrimethamine/sulfadoxine compared with the shorter-acting chlorproguanil/dapsone on Kenyan Plasmodium falciparum	2000	malaria		Journal of Infectious Diseases	Kenya											African										East Africa									Kenya	African	East Africa	Kingdom	Western European and Others	Kenya	African	East Africa	Kingdom	Western European and Others
Okoro C.K., Kingsley R.A., Quail M.A., Kankwatira A.M., Feasey N.A., Parkhill J., Dougan G., Gordon M.A.	High-resolution single nucleotide polymorphism analysis distinguishes recrudescence and reinfection in recurrent invasive nontyphoidal salmonella typhimurium disease	2012	other		Clinical Infectious Diseases	Malawi											African										East Africa									Kingdom	Western European and Others				Malawi	African	East Africa	Kingdom	Western European and Others
Olupot-Olupot P., Engoru C., Uyoga S., Muhindo R., Macharia A., Kiguli S., Opoka R.O., Akech S., Ndila C., Nyeko R., Mtove G., Nteziyaremye J., Chebet M., George E.C., Babiker A.G., Gibb D.M., Williams T.N., Maitland K.	High frequency of blackwater fever among children presenting to hospital with severe febrile illnesses in eastern Uganda	2017	malaria		Clinical Infectious Diseases	Uganda											African										East Africa									Uganda	African	East Africa			Uganda	African	East Africa	Kingdom	Western European and Others
Ondondo B.O., Brunham R.C., Harrison W.G., Kinyari T., Sheth P.M., Mugo N.R., Cohen C.R.	Frequency and magnitude of chlamydia trachomatis elementary body- and heat shock protein 60-Stimulated interferon γ responses in peripheral blood mononuclear cells and endometrial biopsy samples from women with high exposure to infection	2009	other		Journal of Infectious Diseases	Kenya											African										East Africa									Kenya	African	East Africa	Kingdom	Western European and Others	Kenya	African	East Africa	States	Western European and Others
Onyango C.O., Njeru R., Kazungu S., Achilla R., Bulimo W., Welch S.R., Cane P.A., Gunson R.N., Hammitt L.L., Scott J.A.G., Berkley J.A., Nokes D.J.	Influenza surveillance among children with pneumonia admitted to a district hospital in coastal Kenya, 2007-2010	2012	respiratory illness		Journal of Infectious Diseases	Kenya											African										East Africa									Kenya	African	East Africa			Kenya	African	East Africa	Kingdom	Western European and Others
Ordi J., Menendez C., Ismail M.R., Ventura P.J., Palacín A., Kahigwa E., Ferrer B., Cardesa A., Alonso P.L.	Placental malaria is associated with cell-mediated inflammatory responses with selective absence of natural killer cells	2001	malaria		Journal of Infectious Diseases	Tanzania											African										East Africa									Spain	Western European and Others				Mozambique	African	East Africa	Spain	Western European and Others
Orelle A., Razanajatovo N.H., Rajatonirina S., Hoffmann J., Randrianasolo L., Razafitrimo G.M., Naidoo D., Richard V., Heraud J.-M.	Epidemiological and virological characterization of 2009 pandemic influenza a virus subtype H1N1 in Madagascar	2012	respiratory illness		Journal of Infectious Diseases	Madagascar											African										East Africa									Madagascar	African	East Africa			Madagascar	African	East Africa
Otieno P.A., Brown E.R., Mbori-Ngacha D.A., Nduati R.W., Fanquhar C., Obimbo E.M., Bosire R.K., Emery S., Overbaugh J., Richardson B.A., John-Stewart G.C.	HIV-1 disease progression in breast-feeding and formula-feeding mothers: A prospective 2-year comparison of T cell subsets, HIV-1 RNA levels, and mortality	2007	HIV		Journal of Infectious Diseases	Kenya											African										East Africa									Kenya	African	East Africa			Kenya	African	East Africa	States	Western European and Others
Ouma C., Davenport G.C., Awandare G.A., Keller C.C., Were T., Otieno M.F., Vulule J.M., Martinson J., Ong'echa J.M., Ferrell R.E., Perkins D.J.	Polymorphic variability in the interleukin (IL)-1β promoter conditions susceptibility to severe malarial anemia and functional changes in IL-1β production	2008	malaria		Journal of Infectious Diseases	Kenya											African										East Africa									Kenya	African	East Africa	States	Western European and Others	Kenya	African	East Africa	States	Western European and Others
Oyugi J.O., Vouriot F.C.M., Alimonti J., Wayne S., Luo M., Land A.M., Ao Z., Yao X., Sekaly R.P., Elliott L.J., Simonsen J.N., Ball T.B., Jaoko W., Kimani J., Plummer F.A., Fowke K.R.	A common CD4 gene variant is associated with an increased risk of HIV-1 infection in kenyan female commercial sex workers	2009	HIV		Journal of Infectious Diseases	Kenya											African										East Africa									Canada	Western European and Others				Kenya	African	East Africa	Canada	Western European and Others
Pastor L., Casellas A., Rupérez M., Carrillo J., Maculuve S., Jairoce C., Paredes R., Blanco J., Naniche D.	Interferon-γ-Inducible Protein 10 (IP-10) as a Screening Tool to Optimize Human Immunodeficiency Virus RNA Monitoring in Resource-Limited Settings	2017	HIV		Clinical Infectious Diseases	Mozambique											African										East Africa									Mozambique	African	East Africa	Spain	Western European and Others	Mozambique	African	East Africa	Spain	Western European and Others
Platts-Mills J.A., Amour C., Gratz J., Nshama R., Walongo T., Mujaga B., Maro A., McMurry T.L., Liu J., Mduma E., Houpt E.R.	Impact of Rotavirus Vaccine Introduction and Postintroduction Etiology of Diarrhea Requiring Hospital Admission in Haydom, Tanzania, a Rural African Setting	2017	diarrheal illness		Clinical Infectious Diseases	Tanzania											African										East Africa									States	Western European and Others				Tanzania	African	East Africa
Prabhu M., Nicholson W.L., Roche A.J., Kersh G.J., Fitzpatrick K.A., Oliver L.D., Massung R.F., Morrissey A.B., Bartlett J.A., Onyango J.J., Maro V.P., Kinabo G.D., Saganda W., Crump J.A.	Q fever, spotted fever group, and typhus group rickettsioses among hospitalized febrile patients in Northern Tanzania	2011	other		Clinical Infectious Diseases	Tanzania											African										East Africa									States	Western European and Others				Tanzania	African	East Africa	States	Western European and Others
Pullan R.L., Kabatereine N.B., Bukirwa H., Staedke S.G., Brooker S.	Heterogeneities and consequences of Plasmodium species and hookworm coinfection: A population based study in Uganda	2011	malaria		Journal of Infectious Diseases	Uganda											African										East Africa									Kingdom	Western European and Others				Kenya	African	East Africa	Kingdom	Western European and Others
Rakoto-Andrianarivelo M., Gumede N., Jegouic S., Balanant J., Andriamamonjy S.N., Rabemanantsoa S., Birmingham M., Randriamanalina B., Nkolomoni L., Venter M., Schoub B.D., Delpeyroux F., Reynes J.-M.	Reemergence of recombinant vaccine-derived poliovirus outbreak in Madagascar	2008	other		Journal of Infectious Diseases	Madagascar											African										East Africa									Madagascar	African	East Africa			Madagascar	African	East Africa
Ramadhani H.O., Thielman N.M., Landman K.Z., Ndosi E.M., Gao F., Kirchherr J.L., Shah R., Shao H.J., Morpeth S.C., McNeill J.D., Shao J.F., Bartlett J.A., Crump J.A.	Predictors of incomplete adherence, virologic failure, and antiviral drug resistance among HIV-infected adults receiving antiretroviral therapy in Tanzania	2007	HIV		Clinical Infectious Diseases	Tanzania											African										East Africa									Tanzania	African	East Africa			Tanzania	African	East Africa	States	Western European and Others
Roca A., Bassat Q., Morais L., Machevo S., Sigaúque B., O'Callaghan C., Nhamposa T., Letang E., Mandomando I., Nhalungo D., Quintó Ll., Alonso P.	Surveillance of acute bacterial meningitis among children admitted to a District Hospital in Rural Mozambique	2009	meningitis		Clinical Infectious Diseases	Mozambique											African										East Africa									Mozambique	African	East Africa	Spain	Western European and Others	Mozambique	African	East Africa	Spain	Western European and Others
Rovira-Vallbona E., Dobaño C., Bardají A., Cisteró P., Romagosa C., Serra-Casas E., Quintó L., Bassat Q., Sigaúque B., Alonso P.L., Ordi J., Menéndez C., Mayor A.	Transcription of var genes other than var2csa in Plasmodium falciparum parasites infecting mozambican pregnant women	2011	malaria		Journal of Infectious Diseases	Mozambique											African										East Africa									Spain	Western European and Others				Mozambique	African	East Africa	Spain	Western European and Others
Sacarlal J., Aide P., Aponte J.J., Renom M., Leach A., Mandomando I., Lievens M., Bassat Q., Lafuente S., Macete E., Vekemans J., Guinovart C., Sigaúuque B., Sillman M., Milman J., Dubois M.-C., Demoitié M.-A., Thonnard J., Menéndez C., Ballou W.R., Cohen J., Alonso P.L.	Long-term safety and efficacy of the RTS,S/AS02A malaria vaccine in mozambican children	2009	malaria		Journal of Infectious Diseases	Mozambique											African										East Africa									Mozambique	African	East Africa	Spain	Western European and Others	Mozambique	African	East Africa	Spain	Western European and Others
Sande C.J., Mutunga M.N., Medley G.F., Cane P.A., James Nokes D.	Group-and genotype-specific neutralizing antibody responses against respiratory syncytial virus in infants and young children with severe pneumonia	2013	respiratory illness		Journal of Infectious Diseases	Kenya											African										East Africa									Kenya	African	East Africa			Kenya	African	East Africa	Kingdom	Western European and Others
Sasi P., Abdulrahaman A., Mwai L., Muriithi S., Straimer J., Schieck E., Rippert A., Bashraheil M., Salim A., Peshu J., Awuondo K., Lowe B., Pirmohamed M., Winstanley P., Ward S., Nzila A., Borrmann S.	In vivo and in vitro efficacy of amodiaquine against Plasmodium falciparum in an area of Continued Use of 4-aminoquinolines in East Africa	2009	malaria		Journal of Infectious Diseases	Kenya											African										East Africa									Kenya	African	East Africa			Kenya	African	East Africa	Germany	Western European and Others
Scarsi K.K., Darin K.M., Nakalema S., Back D.J., Byakika-Kibwika P., Else L.J., DIlly Penchala S., Buzibye A., Cohn S.E., Merry C., Lamorde M.	Unintended Pregnancies Observed with Combined Use of the Levonorgestrel Contraceptive Implant and Efavirenz-based Antiretroviral Therapy: A Three-Arm Pharmacokinetic Evaluation over 48 Weeks	2015	HIV		Clinical Infectious Diseases	Uganda											African										East Africa									States	Western European and Others				Uganda	African	East Africa
Scott J.A.G., Obiero J., Hall A.J., Marsh K.	Validation of immunoglobulin g enzyme-linked immunosorbent assay for antibodies to pneumococcal surface adhesin a in the diagnosis of pneumococcal pneumonia among adults in kenya	2002	respiratory illness		Journal of Infectious Diseases	Kenya											African										East Africa									Kenya	African	East Africa	Kingdom	Western European and Others	Kenya	African	East Africa	Kingdom	Western European and Others
Semba R.D., Kumwenda N., Hoover D.R., Taha T.E., Quinn T.C., Mtimavalye L., Biggar R.J., Broadhead R., Miotti P.G., Sokoll L.J., Van Der Hoeven L., Chiphangwi J.D.	Human immunodeficiency virus load in breast milk, mastitis, and mother- to-child transmission of human immunodeficiency virus type 1	1999	HIV		Journal of Infectious Diseases	Malawi											African										East Africa									States	Western European and Others				Malawi	African	East Africa
Semba R.D., Taha T.E., Kumwenda N., Mtimavalye L., Broadhead R., Miotti P.G., Chiphangwi J.D.	Iron status and indicators of human immunodeficiency virus disease severity among pregnant women in Malawi	2001	HIV		Clinical Infectious Diseases	Malawi											African										East Africa									States	Western European and Others				Malawi	African	East Africa
Serra-Casas E., Menéndez C., Bardají A., Quintó L., Dobaño C., Sigauque B., Jiménez A., Mandomando I., Chauhan V.S., Chitnis C.E., Alonso P.L., Mayor A.	The effect of intermittent preventive treatment during pregnancy on malarial antibodies depends on HIV status and is not associated with poor delivery outcomes	2010	HIV		Journal of Infectious Diseases	Mozambique											African										East Africa									Mozambique	African	East Africa	Spain	Western European and Others	Mozambique	African	East Africa	Spain	Western European and Others
Serwadda D., Wawer M.J., Makumbi F., Kong X., Kigozi G., Gravitt P., Watya S., Nalugoda F., Ssempijja V., Tobian A.A.R., Kiwanuka N., Moulton L.H., Sewankambo N.K., Reynolds S.J., Quinn T.C., Oliver A.E., Lga B., Laeyendecker O., Gray R.H.	Circumcision of HIV-infected men: Effects on high-risk human papillomavirus infections in a randomized trial in Rakai, Uganda	2010	other	HIV	Journal of Infectious Diseases	Uganda											African										East Africa									Uganda	African	East Africa			Uganda	African	East Africa	States	Western European and Others
Seydel K.B., Milner Jr. D.A., Kamiza S.B., Molyneux M.E., Taylor T.E.	The distribution and intensity of parasite sequestration in comatose Malawian children	2006	malaria		Journal of Infectious Diseases	Malawi											African										East Africa									States	Western European and Others				Malawi	African	East Africa	States	Western European and Others
Shah S.N., Smith E.E., Obonyo C.O., Kain K.C., Bloland P.B., Slutsker L., Hamel M.J.	HIV immunosuppression and antimalarial efficacy: Sulfadoxine-pyrimethamine for the treatment of uncomplicated malaria in HIV-infected adults in Siaya, Kenya	2006	malaria	HIV	Journal of Infectious Diseases	Kenya											African										East Africa									States	Western European and Others				Kenya	African	East Africa
Shanks G.D., Smoak B.L., Aleman G.M., Oundo J., Waiyaki P.G., Dunne M.W., Petersen L.	Single dose of azithromycin or three-day course of ciprofloxacin as therapy for epidemic dysentery in Kenya	1999	diarrheal illness		Clinical Infectious Diseases	Kenya											African										East Africa									Kenya	African	East Africa	States	Western European and Others	Kenya	African	East Africa	States	Western European and Others
Songa P.M., Castelnuovo B., Mugasha E.B., Ocama P., Kambugu A.	Symptomatic hyperlactatemia associated with nucleoside analogue reverse-transcriptase inhibitor use in HIV-infected patients: A report of 24 cases in a resource-limited setting (Uganda)	2007	HIV		Clinical Infectious Diseases	Uganda											African										East Africa									Uganda	African	East Africa			Uganda	African	East Africa
Stoute J.A., Odindo A.O., Owuor B.O., Mibei E.K., Opollo M.O., Waitumbi J.N.	Loss of red blood cell-complement regulatory proteins and increased levels of circulating immune complexes are associated with severe malarial anemia	2003	malaria		Journal of Infectious Diseases	Kenya											African										East Africa									Kenya	African	East Africa	States	Western European and Others	Kenya	African	East Africa
Tanton C., Weiss H.A., Rusizoka M., Legoff J., Changalucha J., Baisley K., Mugeye K., Everett D., Belec L., Clayton T.C., Ross D.A., Hayes R.J., Watson-Jones D.	Long-term impact of acyclovir suppressive therapy on genital and plasma HIV RNA in Tanzanian women: A randomized controlled trial	2010	HIV		Journal of Infectious Diseases	Tanzania											African										East Africa									Tanzania	African	East Africa	Kingdom	Western European and Others	Tanzania	African	East Africa	Kingdom	Western European and Others
Temple B., Ayakaka I., Ogwang S., Nabanjja H., Kayes S., Nakubulwa S., Worodria W., Levin J., Joloba M., Okwera A., Eisenach K.D., McNerney R., Elliott A.M., Smith P.G., Mugerwa R.D., Ellner J.J., Jones-López E.C.	Rate and amplification of drug resistance among previously-treated patients with tuberculosis in Kampala, Uganda	2008	tuberculosis		Clinical Infectious Diseases	Uganda											African										East Africa									Uganda	African	East Africa			Uganda	African	East Africa	States	Western European and Others
Terlouw D.J., Aidoo M.A., Udhayakumar V., Kolczak M.A., Oloo A.J., Kager P.A., Lal A.A., Nahlen B.L., Ter Kuile F.O.	Increased efficacy of sulfadoxine-pyrimethamine in the treatment of uncomplicated falciparum malaria among children with sickle cell trait in Western Kenya	2002	malaria		Journal of Infectious Diseases	Kenya											African										East Africa									Kenya	African	East Africa	States	Western European and Others	Kenya	African	East Africa	States	Western European and Others
Terlouw D.J., Courval J.M., Kolczak M.S., Rosenberg O.S., Oloo A.J., Kager P.A., Lal A.A., Nahlen B.L., Ter Kuile F.O.	Treatment history and treatment dose are important determinants of sulfadoxine-pyrimethamine efficacy in children with uncomplicated malaria in western Kenya	2003	malaria		Journal of Infectious Diseases	Kenya											African										East Africa									Kenya	African	East Africa	States	Western European and Others	Kenya	African	East Africa	States	Western European and Others
Tigoi C.C., Gatakaa H., Karani A., Mugo D., Kungu S., Wanjiru E., Jomo J., Musyimi R., Ojal J., Glass N.E., Abdullahi O., Scott J.A.G.	Rates of acquisition of pneumococcal colonization and transmission probabilities, by serotype, among newborn infants in Kilifi District, Kenya	2012	respiratory illness		Clinical Infectious Diseases	Kenya											African										East Africa									Kenya	African	East Africa			Kenya	African	East Africa	Kingdom	Western European and Others
Tobian A.A.R., Grabowski M.K., Kigozi G., Redd A.D., Eaton K.P., Serwadda D., Cornish T.C., Nalugoda F., Watya S., Buwembo D., Nkale J., Wawer M.J., Quinn T.C., Gray R.H.	Human papillomavirus clearance among males is associated with HIV acquisition and increased dendritic cell density in the foreskin	2013	other	HIV	Journal of Infectious Diseases	Uganda											African										East Africa									Uganda	African	East Africa	States	Western European and Others	Uganda	African	East Africa	States	Western European and Others
Tobian A.A.R., Grabowski M.K., Serwadda D., Newell K., Ssebbowa P., Franco V., Nalugoda F., Wawer M.J., Gray R.H., Quinn T.C., Reynolds S.J.	Reactivation of herpes simplex virus type 2 after initiation of antiretroviral therapy	2013	other		Journal of Infectious Diseases	Uganda											African										East Africa									Uganda	African	East Africa	States	Western European and Others	Uganda	African	East Africa	States	Western European and Others
Tobian A.A.R., Kigozi G., Redd A.D., Serwadda D., Kong X., Oliver A., Nalugoda F., Quinn T.C., Gray R.H., Wawer M.J.	Male circumcision and herpes simplex virus type 2 infection in female partners: A randomized trial in Rakai, Uganda	2012	other		Journal of Infectious Diseases	Uganda											African										East Africa									States	Western European and Others				Uganda	African	East Africa	States	Western European and Others
Tweyongyere R., Mawa P.A., Ngom-wegi S., Ndibazza J., Duong T., Vennervald B.J., Dunne D.W., Katunguka-Rwakishaya E., Elliott A.M.	Effect of praziquantel treatment during pregnancy on cytokine responses to schistosome antigens: Results of a randomized, placebo-controlled trial	2008	NTD		Journal of Infectious Diseases	Uganda											African										East Africa									Uganda	African	East Africa			Uganda	African	East Africa	Kingdom	Western European and Others
Vasan A., Renjifo B., Hertzmark E., Chaplin B., Msamanga G., Essex M., Fawzi W., Hunter D.	Different rates of disease progression of HIV type 1 infection in Tanzania based on infecting subtype	2006	HIV		Clinical Infectious Diseases	Tanzania											African										East Africa									States	Western European and Others		Switzerland	Western European and Others	Tanzania	African	East Africa	States	Western European and Others
Vijayaraghavan M., Wallace A., Mirza I.R., Kamadjeu R., Nandy R., Durry E., Everard M.	Economic evaluation of a child health days strategy to deliver multiple maternal and child health interventions in Somalia	2012	other		Journal of Infectious Diseases	Somalia											African										East Africa									States	Western European and Others				Kenya	African	East Africa
Viney M.E., Brown M., Omoding N.E., Bailey J.W., Gardner M.P., Roberts E., Morgan D., Elliott A.M., Whitworth J.A.G.	Why does HIV infection not lead to disseminated strongyloidiasis?	2004	HIV	NTD	Journal of Infectious Diseases	Uganda											African										East Africa									Kingdom	Western European and Others				Uganda	African	East Africa	Kingdom	Western European and Others
Wall E.C., Mukaka M., Scarborough M., Ajdukiewicz K.M.A., Cartwright K.E., Nyirenda M., Denis B., Allain T.J., Faragher B., Lalloo D.G., Heyderman R.S.	Prediction of outcome from adult bacterial meningitis in ta high-HIV-seroprevalence, resource-poor setting using the Malawi adult meningitis score (MAMS)	2017	meningitis		Clinical Infectious Diseases	Malawi											African										East Africa									Malawi	African	East Africa	Kingdom	Western European and Others	Malawi	African	East Africa	Kingdom	Western European and Others
Williams T.N., Mwangi T.W., Wambua S., Alexander N.D., Kortok M., Snow R.W., Marsh K.	Sickle cell trait and the risk of Plasmodium falciparum malaria and other childhood diseases	2005	malaria		Journal of Infectious Diseases	Kenya											African										East Africa									Kenya	African	East Africa	Kingdom	Western European and Others	Kenya	African	East Africa	Kingdom	Western European and Others
Wong K.K., Bulimo W.D., Magana J., Achilla R.A., Schwarcz S.K., Simwa M., Majanja J.M., Wadegu M.O., Osuna F.A., Mukunzi S.O., Mwangi J.K., Wangui J.M., Muthoni J.N., Njiri J.O., Obura B.D., Opot B.H., Mitei K.K., Barani J., Lifumo S., Schnabel D.C.	Epidemiology of 2009 pandemic influenza a virus subtype H1N1 among kenyans aged 2 months to 18 years, 2009-2010	2012	respiratory illness		Journal of Infectious Diseases	Kenya											African										East Africa									States	Western European and Others				Kenya	African	East Africa	States	Western European and Others
Wonodi C.B., Deloria-Knoll M., Feikin D.R., Deluca A.N., Driscoll A.J., Moïsi J.C., Johnson H.L., Murdoch D.R., O'Brien K.L., Levine O.S., Scott J.A.G.	Evaluation of risk factors for severe pneumonia in children: The pneumonia etiology research for child health study	2012	respiratory illness		Clinical Infectious Diseases	Ethiopia											African										East Africa									States	Western European and Others				Kenya	African	East Africa	Kingdom	Western European and Others
Lohman B.L., Slyker J., Mbori-Ngacha D., Bosire R., Farquhar C., Obimbo E., Otieno P., Nduati R., Rowland-Jones S., John-Stewart G.	Prevalence and Magnitude of Human Immunodeficiency Virus (HIV) Type 1-Specific Lymphocyte Responses in Breast Milk from HIV-1-Seropositive Women	2003	HIV		Journal of Infectious Diseases	Mali											African										West Africa									Kenya	African	East Africa	States	Western European and Others	Kenya	African	East Africa	States	Western European and Others
Marfurt J., De Monbrison F., Brega S., Barbollat L., Müller I., Sie A., Goroti M., Reeder J.C., Beck H.-P., Picot S., Genton B.	Molecular markers of in vivo Plasmodium vivax resistance to amodiaquine plus sulfadoxine-pyrimethamine: Mutations in pvdhfr and pvmdr1	2008	malaria		Journal of Infectious Diseases	Guinea											African										West Africa									Switzerland	Western European and Others		Australia	Western European and Others	Tanzania	African	East Africa	Switzerland	Western European and Others
Mureithi M.W., Finn A., Ota M.O., Zhang Q., Davenport V., Mitchell T.J., Williams N.A., Adegbola R.A., Heyderman R.S.	T cell memory response to pneumococcal protein antigens in an area of high pneumococcal carriage and disease	2009	respiratory illness		Journal of Infectious Diseases	Gambia											African										West Africa									Gambia	African	West Africa	Kingdom	Western European and Others	Malawi	African	East Africa	Kingdom	Western European and Others
Beare N.A.V., Harding S.P., Taylor T.E., Lewallen S., Molyneux M.E.	Perfusion abnormalities in children with cerebral malaria and malarial retinopathy	2009	malaria		Journal of Infectious Diseases	Malawi											African										East Africa									Malawi	African	East Africa	Kingdom	Western European and Others	Malawi	African	East Africa
Brooker S.J., Pullan R.L., Gitonga C.W., Ashton R.A., Kolaczinski J.H., Kabatereine N.B., Snow R.W.	Plasmodium-helminth coinfection and its sources of heterogeneity across East Africa	2012	NTD	malaria	Journal of Infectious Diseases	Ethiopia	Kenya	Uganda									African										East Africa									Kenya	African	East Africa	Kingdom	Western European and Others	Kenya	African	East Africa	Kingdom	Western European and Others
D'Acremont V., Malila A., Swai N., Tillya R., Kahama-Maro J., Lengeler C., Genton B.	Withholding antimalarials in febrile children who have a negative result for a rapid diagnostic test	2010	malaria		Clinical Infectious Diseases	Tanzania											African										East Africa									Switzerland	Western European and Others				Tanzania	African	East Africa	Switzerland	Western European and Others
Färnert A., Williams T.N., Mwangi T.W., Ehlin A., Fegan G., Macharia A., Lowe B.S., Montgomery S.M., Marsh K.	Transmission-dependent tolerance to multidonal plasmodium falciparum infection	2009	malaria		Journal of Infectious Diseases	Kenya	Tanzania										African										East Africa									Kenya	African	East Africa	Sweden	Western European and Others	Kenya	African	East Africa	Kingdom	Western European and Others
Kamadjeu R., Assegid K., Naouri B., Mirza I.R., Hirsi A., Mohammed A., Omer M., Dualle A.H., Mulugeta A.	Measles control and elimination in Somalia: The good, the bad, and the ugly	2011	other		Journal of Infectious Diseases	Somalia											African										East Africa									Kenya	African	East Africa			Kenya	African	East Africa
Kamugisha C., Cairns K.L., Akim C.	An outbreak of measles in Tanzanian refugee camps	2003	other		Journal of Infectious Diseases	Tanzania											African										East Africa									Tanzania	African	East Africa			Tanzania	African	East Africa
Kebede Y., Fonjungo P.N., Tibesso G., Shrivastava R., Nkengasong J.N., Kenyon T., Kebede A., Gadde R., Ayana G.	Improved Specimen-Referral System and Increased Access to Quality Laboratory Services in Ethiopia: The Role of the Public-Private Partnership	2016	other		Journal of Infectious Diseases	Ethiopia											African										East Africa									Ethiopia	African	East Africa			Ethiopia	African	East Africa
Marks F., Rabehanta N., Baker S., Panzner U., Park S.E., Fobil J.N., Meyer C.G., Rakotozandrindrainy R.	A Way Forward for Healthcare in Madagascar?	2016	other		Clinical Infectious Diseases	Madagascar											African										East Africa									South Korea	Asia-Pacific				Madagascar	African	East Africa
Mudhune S., Wamae M.	Report on invasive disease and meningitis due to Haemophilus influenzae and Streptococcus pneumonia from the network for surveillance of pneumococcal disease in the East African Region	2009	meningitis		Clinical Infectious Diseases	Kenya	Uganda	Tanzania	Ethiopia								African										East Africa									Kenya	African	East Africa			Kenya	African	East Africa
Nderitu L., Lee J.S., Omolo J., Omulo S., O'Guinn M.L., Hightower A., Mosha F., Mohamed M., Munyua P., Nganga Z., Hiett K., Seal B., Feikin D.R., Breiman R.F., Njenga M.K.	Sequential rift valley fever outbreaks in Eastern Africa caused by multiple lineages of the virus	2011	other		Journal of Infectious Diseases	Kenya	Somalia	Tanzania									African										East Africa									Kenya	African	East Africa	States	Western European and Others	Kenya	African	East Africa	States	Western European and Others
Ndibazza J., Muhangi L., Akishule D., Kiggundu M., Ameke C., Oweka J., Kizindo R., Duong T., Kleinschmidt I., Muwanga M., Elliott A.M.	Effects of deworming during pregnancy on maternal and perinatal outcomes in entebbe, Uganda: A randomized controlled Trial	2010	NTD		Clinical Infectious Diseases	Uganda											African										East Africa									Uganda	African	East Africa			Uganda	African	East Africa	Kingdom	Western European and Others
Ocholla H., Preston M.D., Mipando M., Jensen A.T.R., Campino S., Macinnis B., Alcock D., Terlouw A., Zongo I., Oudraogo J.-B., Djimde A.A., Assefa S., Doumbo O.K., Borrmann S., Nzila A., Marsh K., Fairhurst R.M., Nosten F., Anderson T.J.C., Kwiatkowski D.P., Craig A., Clark T.G., Montgomery J.	Whole-genome scans provide evidence of adaptive evolution in malawian Plasmodium falciparum isolates	2014	malaria		Journal of Infectious Diseases	Malawi											African										East Africa									Malawi	African	East Africa	Kingdom	Western European and Others	Malawi	African	East Africa	Kingdom	Western European and Others
Snow R.W., Nahlen B., Palmer A., Donnelly C.A., Gupta S., Marsh K.	Risk of severe malaria among African infants: Direct evidence of clinical protection during early infancy	1998	malaria		Journal of Infectious Diseases	Kenya	Gambia										African										East Africa	West Africa								Kenya	African	East Africa	Kingdom	Western European and Others	Kenya	African	East Africa	Kingdom	Western European and Others
Sang D.K., Ouma J.H., John C.C., Whalen C.C., King C.L., Mahmoud A.A.F., Heinzel F.P.	Increased levels of soluble interleukin-4 receptor in the sera of patients with visceral leishmaniasis	1999	NTD		Journal of Infectious Diseases	Guinea	Kenya										African										West Africa	East Africa								Kenya	African	East Africa	States	Western European and Others	Kenya	African	East Africa	States	Western European and Others
Basco L.K., Ringwald P.	Analysis of the key pfcrt point mutation and in vitro and in vivo response to chloroquine in Yaoundé, Cameroon	2001	malaria		Journal of Infectious Diseases	Cameroon											African										Central Africa									Cameroon	African	Central Africa			Cameroon	African	Central Africa
Basco L.K., Tahar R., Keundjian A., Ringwald P.	Sequence variations in the genes encoding dihydropteroate synthase and dihydrofolate reductase and clinical response to sulfadoxine-pyrimethamine in patients with acute uncomplicated falciparum malaria	2000	malaria		Journal of Infectious Diseases	Cameroon											African										Central Africa									Cameroon	African	Central Africa	France	Western European and Others	Cameroon	African	Central Africa	Switzerland	Western European and Others
Farra A., Gonofio E.C., Manirakiza A., Mazitchi A., Mbaïlao R., Manengu C., Gouandjika-Vasilache I.	Epidemiological surveillance of poliomyelitis during the military and political conflict in the Central African Republic, 2013 and 2014	2017	other		Open Forum Infectious Diseases	Central African Republic											African										Central Africa									Central African Republic*	African	Central Africa			Central African Republic	African	Central Africa
Gaspar M., Morais A., Brumana L., Stella A.A.	Outbreak of poliomyelitis in Angola	2000	other		Journal of Infectious Diseases	Angola											African										Central Africa									Angola	African	Central Africa			Angola	African	Central Africa
Grard G., Biek R., Muyembe Tamfum J.-J., Fair J., Wolfe N., Formenty P., Paweska J., Leroy E.	Emergence of divergent zaire Ebola virus strains in democratic Republic of the Congo in 2007 and 2008	2011	ebola		Journal of Infectious Diseases	Congo											African										Central Africa									Gabon	African	Central Africa			Gabon	African	Central Africa	France	Western European and Others
Mbala P.K., Huggins J.W., Riu-Rovira T., Ahuka S.M., Mulembakani P., Rimoin A.W., Martin J.W., Muyembe J.-J.T.	Maternal and Fetal Outcomes among Pregnant Women with Human Monkeypox Infection in the Democratic Republic of Congo	2017	other		Journal of Infectious Diseases	Congo											African										Central Africa									Congo	African	Central Africa			Congo	African	Central Africa
Muyembe J.J., Bompangue D., Mutombo G., Akilimali L., Mutombo A., Miwanda B., Mpuruta J.D.D., Deka K.K., Bitakyerwa F., Saidi J.M., Mutadi A.L., Kakongo R.S., Birembano F., Mengel M., Gessner B.D., Ilunga B.K.	Elimination of cholera in the democratic republic of the congo: The new national policy	2013	diarrheal illness		Journal of Infectious Diseases	Congo											African										Central Africa									Congo	African	Central Africa			Congo	African	Central Africa
Tamfum J.J.M., Nkwembe E., Bi Shamamba S.K., Bankoshi F., Ilunga B.K., Katz K.A., Cohen A.L., Kabamba J., Wemankoy E.O.	Sentinel surveillance for influenza-like illness, severe acute respiratory illness, and laboratory-confirmed influenza in kinshasa, democratic republic of Congo, 2009-2011	2012	respiratory illness		Journal of Infectious Diseases	Congo											African										Central Africa									Congo	African	Central Africa			Congo	African	Central Africa
Ramharter M., Kurth F., Schreier A.C., Nemeth J., Von Glasenapp I., Bélard S., Schlie M., Kammer J., Koumba P.K., Cisse B., Mordmüller B., Lell B., Issifou S., Oeuvray C., Fleckenstein L., Kremsner P.G.	Fixed-dose pyronaridine-artesunate combination for treatment of uncomplicated falciparum malaria in pediatric patients in Gabon	2008	malaria		Journal of Infectious Diseases	Mali											African										West Africa									Gabon	African	Central Africa	Austria	Western European and Others	Gabon	African	Central Africa	Germany	Western European and Others
Little M.P., Basáñez M.-G., Breitling L.Ph., Boatin B.A., Alley E.S.	Incidence of blindness during the Onchocerciasis Control Programme in western Africa, 1971-2002	2004	NTD		Journal of Infectious Diseases	Mali	Burkina Faso	Côte d'Ivoire	Benin	Ghana	Niger	Togo	Guinea	Guinea-Bissau	Senegal	Sierra Leone	African										West Africa									Kingdom	Western European and Others				Congo	African	Central Africa
Helbok R., Kendjo E., Issifou S., Lackner P., Newton C.R., Kombila M., Agbenyega T., Bojang K., Dietz K., Schmutzhard E., Kremsner P.G.	The Lambaréné Organ Dysfunction Score (LODS) is a simple clinical predictor of fatal malaria in African children	2009	malaria		Journal of Infectious Diseases	Gambia	Ghana	Kenya	Malawi								African										West Africa	East Africa								Gabon	African	Central Africa	Austria	Western European and Others	Gabon	African	Central Africa	Germany	Western European and Others
Fakiola M., Miller E.N., Fadl M., Mohamed H.S., Jamieson S.E., Francis R.W., Cordell H.J., Peacock C.S., Raju M., Khalil E.A., Elhassan A., Musa A.M., Silveira F., Shaw J.J., Sundar S., Jeronimo S.M.B., Ibrahim M.E., Blackwell J.M.	Genetic and functional evidence implicating DLL1 as the gene that influences susceptibility to visceral leishmaniasis at chromosome 6q27	2011	NTD		Journal of Infectious Diseases	India	Sudan										Asia-Pacific	African									North Africa									Kingdom	Western European and Others				Kingdom	Western European and Others		Australia	Western European and Others
Thurnham D.I., Northrop-Clewes C.A., Mc Cullough F.S.W., Das B.S., Lunn P.G.	Innate immunity, gut integrity, and vitamin A in Gambian and Indian infants	2000	other		Journal of Infectious Diseases	India	Gambia										Asia-Pacific	African									West Africa									Kingdom	Western European and Others				Kingdom	Western European and Others
Maïga-Ascofaré O., Le Bras J., Mazmouz R., Renard E., Falcão S., Broussier E., Bustos D., Randrianarivelojosia M., Omar S.A., Aubouy A., Lepère J.-F., Jean-François V., Djimdé A.A., Clain J.	Adaptive differentiation of plasmodium falciparum populations inferred from single-nucleotide polymorphisms (SNPs) conferring drug resistance and from neutral SNPs	2010	malaria		Journal of Infectious Diseases	Haiti	Kenya	Madagascar	Mali								Latin American and Caribbean	African									East Africa	West Africa								Mali	African	West Africa	France	Western European and Others	France	Western European and Others		States	Western European and Others
Addis M.F., Rappelli P., De Andrade A.M.P., Rita F.M., Colombo M.M., Cappuccinelli P., Fiori P.L.	Identification of Trichomonas vaginalis α-actinin as the most common immunogen recognized by sera of women exposed to the parasite	1999	other		Journal of Infectious Diseases	Angola											African										Central Africa									Italy	Western European and Others				Italy	Western European and Others
Amin D.N., Rottenberg M.E., Thomsen A.R., Mumba D., Fenger C., Kristensson K., Büscher P., Finsen B., Masocha W.	Expression and role of CXCL10 during the encephalitic stage of experimental and clinical african trypanosomiasis	2009	NTD		Journal of Infectious Diseases	Congo											African										Central Africa									Sweden	Western European and Others				Kuwait	Asia-Pacific
Andréoletti L., Chomont N., Grésenguet G., Matta M., De Dieu Longo J., Carreno M.-P., Si-Mohamed A., Legoff J., Kazatchkine M.D., Bélec L.	Independent levels of cell-free and cell-associated human immunodeficiency virus-1 in genital-tract secretions of clinically asymptomatic, treatment-naive African women	2003	HIV		Journal of Infectious Diseases	Central African Republic											African										Central Africa									France	Western European and Others				France	Western European and Others
Becquart P., Hocini H., Lévy M., Sépou A., Kazatchkine M.D., Bélec L.	Secretory anti-human immunodeficiency virus (HIV) antibodies in colostrum and breast milk are not a major determinant of the protection of early postnatal transmission of HIV	2000	HIV		Journal of Infectious Diseases	Central African Republic											African										Central Africa									France	Western European and Others				France	Western European and Others
Bisser S., N'Siesi F.-X., Lejon V., Preux P.-M., Van Nieuwenhove S., Bilenge C.M.M., Büscher P.	Equivalence trial of melarsoprol and nifurtimox monotherapy and combination therapy for the treatment of second-stage Trypanosoma brucei gambiense sleeping sickness	2007	NTD		Journal of Infectious Diseases	Congo											African										Central Africa									Belgium	Western European and Others		France	Western European and Others	Belgium	Western European and Others
Chesnais C.B., Sabbagh A., Pion S.D., Missamou F., Garcia A., Boussinesq M.	Familial aggregation and heritability of wuchereria bancrofti infection	2016	NTD		Journal of Infectious Diseases	Congo											African										Central Africa									France	Western European and Others				France	Western European and Others
Dahlke C., Lunemann S., Kasonta R., Kreuels B., Schmiedel S., Ly M.L., Fehling S.K., Strecker T., Becker S., Altfeld M., Sow A., Lohse A.W., Muñoz-Fontela C., Addo M.M.	Comprehensive characterization of cellular immune responses following ebola virus infection	2017	ebola		Journal of Infectious Diseases	Congo											African										Central Africa									Germany	Western European and Others				Germany	Western European and Others
Faulkner H., Turner J., Kamgno J., Pion S.D., Boussinesq M., Bradley J.E.	Age- and infection intensity-dependent cytokine and antibody production in human trichuriasis: The importance of IgE	2002	NTD		Journal of Infectious Diseases	Cameroon											African										Central Africa									Kingdom	Western European and Others				Kingdom	Western European and Others
Fievet N., Moussa M., Tami G., Maubert B., Cot M., Deloron P., Chaouat G.	Plasmodium falciparum induces a Th1/Th2 disequilibrium, favoring the Th1-type pathway, in the human placenta	2001	malaria		Journal of Infectious Diseases	Cameroon											African										Central Africa									Cameroon	African	Central Africa	France	Western European and Others	France	Western European and Others
Formenty P., Leroy E.M., Epelboin A., Libama F., Lenzi M., Sudeck H., Yaba P., Allaranger Y., Boumandlouki P., Nkounkou V.B., Drosten C., Grolla A., Feldmann H., Roth C.	Detection of Ebola virus in oral fluid specimens during outbreaks of Ebola virus hemorrhagic fever in the Republic of Congo	2006	ebola		Clinical Infectious Diseases	Congo											African										Central Africa									Switzerland	Western European and Others				Switzerland	Western European and Others
Gregory C.J., Ndiaye S., Patel M., Hakizamana E., Wannemuehler K., Ndinga E., Chu S., Talani P., Kretsinger K.	Investigation of elevated case-fatality rate in poliomyelitis outbreak in pointe Noire, Republic of Congo, 2010	2012	other		Clinical Infectious Diseases	Congo											African										Central Africa									States	Western European and Others				States	Western European and Others
Hogan C.A., Iles J., Frost E.H., Giroux G., Cassar O., Gessain A., Dion M.-J., Ilunga V., Rambaut A., Yengo-Ki-Ngimbi A.-E., Behets F., Pybus O.G., Pepin J.	Epidemic History and Iatrogenic Transmission of Blood-borne Viruses in Mid-20th Century Kinshasa	2016	other		Journal of Infectious Diseases	Congo											African										Central Africa									Canada	Western European and Others				Canada	Western European and Others
Jackson J.A., Turner J.D., Rentoul L., Faulkner H., Behnke J.M., Hoyle M., Grencis R.K., Else K.J., Kamgno J., Boussinesq M., Bradley J.E.	T helper cell Type 2 responsiveness predicts future susceptibility to gastrointestinal nematodes in humans	2004	NTD		Journal of Infectious Diseases	Cameroon											African										Central Africa									Kingdom	Western European and Others				Kingdom	Western European and Others
Kalonji L.M., Post A., Phoba M.-F., Falay D., Ngbonda D., Muyembe J.-J., Bertrand S., Ceyssens P.-J., Mattheus W., Verhaegen J., Barbé B., Kuijpers L., Van Geet C., Lunguya O., Jacobs J.	Invasive salmonella infections at multiple surveillance sites in the Democratic Republic of the Congo, 2011-2014	2015	other		Clinical Infectious Diseases	Congo											African										Central Africa									Congo	African	Central Africa			Belgium	Western European and Others
Koyalta D., Charpentier C., Beassamda J., Rey E., Si-Mohamed A., Djemadji-Oudjeil N., Belec L.	High frequency of antiretroviral drug resistance among hiv-infected adults receiving first-line highly active antiretroviral therapy in n'djamena, chad	2009	HIV		Clinical Infectious Diseases	Chad											African										Central Africa									Chad	African	Central Africa			France	Western European and Others
Lejon V., Roger I., Ngoyi D.M., Menten J., Robays J., N'Siesi F.X., Bisser S., Boelaert M., Büscher P.	Novel markers for treatment outcome in late-stage Trypanosoma brucei gambiense trypanosomiasis	2008	NTD		Clinical Infectious Diseases	Congo											African										Central Africa									Belgium	Western European and Others				Belgium	Western European and Others
MacNeil A., Reynolds M.G., Braden Z., Carroll D.S., Bostik V., Karem K., Smith S.K., Davidson W., Li Y., Moundeli A., Mombouli J.-V., Jumaan A.O., Schmid D.S., Regnery R.L., Damon I.K.	Transmission of atypical varicella-zoster virus infections involving palm and sole manifestations in an area with monkeypox endemicity	2009	other		Clinical Infectious Diseases	Congo											African										Central Africa									States	Western European and Others				States	Western European and Others
Mbopi-Kéou F.-X., Grésenguet G., Mayaud P., Weiss H.A., Gopal R., Matta M., Paul J.-L., Brown D.W.G., Hayes R.J., Mabey D.C.W.	Interactions between herpes simplex virus type 2 and human immunodeficiency virus type 1 infection in african women: Opportunities for intervention	2000	other	HIV	Journal of Infectious Diseases	Central African Republic											African										Central Africa									Kingdom	Western European and Others				Kingdom	Western European and Others
Ngoyi D.M., Lejon V., Pyana P., Boelaert M., Llunga M., Menten J., Mulunda J.P., Van Nieuwenhove S., Tamfum J.J.M., Büscher P.	How to shorten patient follow-up after treatment for trypanosoma brucei gambiense sleeping sickness	2010	NTD		Journal of Infectious Diseases	Congo											African										Central Africa									Belgium	Western European and Others				Belgium	Western European and Others
Parr J.B., Verity R., Doctor S.M., Janko M., Carey-Ewend K., Turman B.J., Keeler C., Slater H.C., Whitesell A.N., Mwandagalirwa K., Ghani A.C., Likwela J.L., Tshefu A.K., Emch M., Juliano J.J., Meshnick S.R.	Pfhrp2 -Deleted Plasmodium falciparum Parasites in the Democratic Republic of the Congo: A National Cross-sectional Survey	2017	malaria		Journal of Infectious Diseases	Congo											African										Central Africa									States	Western European and Others				States	Western European and Others
Patel M.K., Konde M.K., Didi-Ngossaki B.H., Ndinga E., Yogolelo R., Salla M., Shaba K., Everts J., Armstrong G.L., Daniels D., Burns C., Wassilak S., Pallansch M., Kretsinger K.	An outbreak of wild poliovirus in the Republic of Congo, 2010-2011	2012	other		Clinical Infectious Diseases	Congo											African										Central Africa									States	Western European and Others				States	Western European and Others
Pépin J., Labbé A.-C., Mamadou-Yaya F., Mbélesso P., Mbadingaï S., Deslandes S., Locas M.-C., Frost E.	Iatrogenic transmission of human T cell lymphotropic virus type 1 and hepatitis C virus through parenteral treatment and chemoprophylaxis of sleeping sickness in colonial Equatorial Africa	2010	other		Clinical Infectious Diseases	Central African Republic											African										Central Africa									Canada	Western European and Others				Canada	Western European and Others
Phoba M.-F., Barbé B., Lunguya O., Masendu L., Lulengwa D., Dougan G., Wong V.K., Bertrand S., Ceyssens P.-J., Jacobs J., Van Puyvelde S., Deborggraeve S.	Salmonella enterica serovar Typhi Producing CTX-M-15 Extended Spectrum β-Lactamase in the Democratic Republic of the Congo	2017	other		Clinical Infectious Diseases	Congo											African										Central Africa									Congo	African	Central Africa	France	Western European and Others	Belgium	Western European and Others
Priotto G., Kasparian S., Ngouama D., Ghorashian S., Arnold U., Ghabri S., Karunakara U.	Nifurtimox-eflornithine combination therapy for second-stage Trypanosoma brucei gambiense sleeping sickness: A randomized clinical trial in Congo	2007	NTD		Clinical Infectious Diseases	Congo											African										Central Africa									France	Western European and Others				Netherlands	Western European and Others
Staalsoe T., Megnekou R., Fievét N., Ricke C.H., Zornig H.D., Leke R., Taylor D.W., Deloron P., Hviid L.	Acquisition and decay of antibodies to pregnancy-associated variant antigens on the surface of Plasmodium falciparum-infected erythrocytes that protect against placental parasitemia	2001	malaria		Journal of Infectious Diseases	Cameroon											African										Central Africa									Denmark	Western European and Others				Denmark	Western European and Others
Suguitan Jr. A.L., Leke R.G.F., Fouda G., Zhou A., Thuita L., Metenou S., Fogako J., Megnekou R., Taylor D.W.	Changes in the Levels of Chemokines and Cytokines in the Placentas of Women with Plasmodium falciparum Malaria	2003	malaria		Journal of Infectious Diseases	Cameroon											African										Central Africa									States	Western European and Others				States	Western European and Others
Taylor S.M., Van Eijk A.M., Hand C.C., Mwandagalirwa K., Messina J.P., Tshefu A.K., Atua B., Emch M., Muwonga J., Meshnick S.R., Ter Kuile F.O.	Quantification of the burden and consequences of pregnancy-associated malaria in the Democratic Republic of the Congo	2011	malaria		Journal of Infectious Diseases	Congo											African										Central Africa									States	Western European and Others				Kingdom	Western European and Others		Netherlands	Western European and Others
Turner J.D., Faulkner H., Kamgno J., Cormont F., Van Snick J., Else K.J., Grencis R.K., Behnke J.M., Boussinesq M., Bradley J.E.	Th2 Cytokines Are Associated with Reduced Worm Burdens in a Human Intestinal Helminth Infection	2003	NTD		Journal of Infectious Diseases	Cameroon											African										Central Africa									Kingdom	Western European and Others				Kingdom	Western European and Others
Turner J.D., Jackson J.A., Faulkner H., Behnke J., Else K.J., Kamgno J., Boussinesq M., Bradley J.E.	Intensity of intestinal infection with multiple worm species is related to regulatory cytokine output and immune hyporesponsiveness	2008	NTD		Journal of Infectious Diseases	Cameroon											African										Central Africa									Kingdom	Western European and Others				Kingdom	Western European and Others
Abongomera C., Diro E., Vogt F., Tsoumanis A., Mekonnen Z., Admassu H., Colebunders R., Mohammed R., Ritmeijer K., Van Griensven J.	The Risk and Predictors of Visceral Leishmaniasis Relapse in Human Immunodeficiency Virus-Coinfected Patients in Ethiopia: A Retrospective Cohort Study	2017	NTD		Clinical Infectious Diseases	Ethiopia											African										East Africa									Ethiopia	African	East Africa	Belgium	Western European and Others	Belgium	Western European and Others
Adiku T.K., Dove W., Grosjean C., Combe P., Nakagomi T., Nakagomi O., Hart C.A., Cunliffe N.A.	Molecular characterization of rotavirus strains circulating among children with acute gastroenteritis in madagascar during 2004-2005	2010	diarrheal illness		Journal of Infectious Diseases	Madagascar											African										East Africa									Kingdom	Western European and Others				Kingdom	Western European and Others
Adjemian J., Farnon E.C., Tschioko F., Wamala J.F., Byaruhanga E., Bwire G.S., Kansiime E., Kagirita A., Ahimbisibwe S., Katunguka F., Jeffs B., Lutwama J.J., Downing R., Tappero J.W., Formenty P., Amman B., Manning C., Towner J., Nichol S.T., Rollin P.E.	Outbreak of Marburg hemorrhagic fever among miners in kamwenge and ibanda Districts, Uganda, 2007	2011	other		Journal of Infectious Diseases	Uganda											African										East Africa									States	Western European and Others				States	Western European and Others
Alifrangis M., Dalgaard M.B., Lusingu J.P., Vestergaard L.S., Staalsoe T., Jensen A.T.R., Enevold A., Rønn A.M., Khalil I.F., Warhurst D.C., Lemnge M.M., Theander T.G., Bygbjerg I.C.	Occurrence of the Southeast Asian/South American SVMNT haplotype of the chloroquine-resistance transporter gene in Plasmodium falciparum in Tanzania	2006	malaria		Journal of Infectious Diseases	Tanzania											African										East Africa									Denmark	Western European and Others				Denmark	Western European and Others
Alimonti J.B., Koesters S.A., Kimani J., Matu L., Wachihi C., Plummer F.A., Fowke K.R.	CD4+ T cell responses in HIV-exposed seronegative women are qualitatively distinct from those in HIV-infected women	2005	HIV		Journal of Infectious Diseases	Kenya											African										East Africa									Canada	Western European and Others				Canada	Western European and Others
Alkaitis M.S., Wang H., Ikeda A.K., Rowley C.A., MacCormick I.J.C., Chertow J.H., Billker O., Suffredini A.F., Roberts D.J., Taylor T.E., Seydel K.B., Ackerman H.C.	Decreased rate of plasma arginine appearance in murine malaria may explain hypoargininemia in children with cerebral malaria	2016	malaria		Journal of Infectious Diseases	Malawi											African										East Africa									States	Western European and Others		Kingdom	Western European and Others	States	Western European and Others
Allsopp C.E.M., Sanni L.A., Reubsaet L., Ndungu F., Newbold C., Mwangi T., Marsh K., Langhorne J.	CD4 T cell responses to a variant antigen of the malaria parasite Plasmodium falciparum, erythrocyte membrane protein-1, in individuals living in malaria-endemic areas	2002	malaria		Journal of Infectious Diseases	Kenya											African										East Africa									Kingdom	Western European and Others				Kingdom	Western European and Others
Andersson M.E., Elfving K., Shakely D., Nilsson S., Msellem M., Trollfors B., Mårtensson A., Björkman A., Lindh M.	Rapid clearance and frequent reinfection with enteric pathogens among children with acute diarrhea in Zanzibar	2017	diarrheal illness		Clinical Infectious Diseases	Tanzania											African										East Africa									Sweden	Western European and Others				Sweden	Western European and Others
Aoudjane S., Chaponda M., Del Castillo A.A.G., O'Connor J., Noguera M., Beloukas A., Hopkins M., Khoo S., Van Oosterhout J.J., Geretti A.M.	Hepatitis B virus sub-genotype A1 infection is characterized by high replication levels and rapid emergence of drug resistance in HIVPositive adults receiving first-line antiretroviral therapy in Malawi	2014	other	HIV	Clinical Infectious Diseases	Malawi											African										East Africa									Kingdom	Western European and Others				Kingdom	Western European and Others
Archibald L.K., Kazembe P.N., Nwanyanwu O., Mwansambo C., Reller L.B., Jarvis W.R.	Epidemiology of bloodstream infections in a bacille Calmette-Guérin-vaccinated pediatric population in Malawi	2003	malaria		Journal of Infectious Diseases	Malawi											African										East Africa									States	Western European and Others				States	Western European and Others
Archibald L.K., McDonald L.C., Nwanyanwu O., Kazembe P., Dobbie H., Tokars J., Reller L.B., Jarvis W.R.	A hospital-based prevalence survey of bloodstream infections in febrile patients in Malawi: Implications for diagnosis and therapy	2000	other		Journal of Infectious Diseases	Malawi											African										East Africa									States	Western European and Others				States	Western European and Others
Arinaitwe E., Sandison T.G., Wanzira H., Kakuru A., Homsy J., Kalamya J., Kamya M.R., Vora N., Greenhouse B., Rosenthal P.J., Tappero J., Dorsey G.	Artemether-lumefantrine versus dihydroartemisinin-piperaquine for falciparum malaria: A longitudinal, randomized trial in young Ugandan children	2009	malaria		Clinical Infectious Diseases	Uganda											African										East Africa									Uganda	African	East Africa	States	Western European and Others	States	Western European and Others
Arsenault J.E., Webb A.L., Koulinska I.N., Aboud S., Fawzi W.W., Villamor E.	Association between breast milk erythropoietin and reduced risk of mother-to-child transmission of HIV	2010	HIV		Journal of Infectious Diseases	Tanzania											African										East Africa									States	Western European and Others				States	Western European and Others
Arthur G., Nduba V.N., Kariuki S.M., Kimari J., Bhatt S.M., Gilks C.F.	Trends in bloodstream infections among human immunodeficiency virus-infected adults admitted to a hospital in Nairobi, Kenya, during the last decade	2001	HIV		Clinical Infectious Diseases	Kenya											African										East Africa									Kenya	African	East Africa	Kingdom	Western European and Others	Kingdom	Western European and Others
Babigumira J.B., Levin A., Burgess C., Garrison Jr. L.P., Bauch C.T., Braka F., Mbabazi W.B., Nabyonga J.O., Simons E., Dabbagh A.	Assessing the cost-effectiveness of measles elimination in Uganda: Local impact of a global eradication program	2011	other		Journal of Infectious Diseases	Uganda											African										East Africa									States	Western European and Others				States	Western European and Others
Baeten J.M., Chohan B., Lavreys L., Chohan V., McClelland R.S., Certain L., Mandaliya K., Jaoko W., Overbaugh J.	HIV-1 subtype D infection is associated with faster disease progression than subtype A in spite of similar plasma HIV-1 loads	2007	HIV		Journal of Infectious Diseases	Kenya											African										East Africa									States	Western European and Others				States	Western European and Others
Baeten J.M., McClelland R.S., Corey L., Overbaugh J., Lavreys L., Richardson B.A., Wald A., Mandaliya K., Bwayo J.J., Kreiss J.K.	Vitamin A supplementation and genital shedding of herpes simplex virus among HIV-1-infected women: A randomized clinical trial	2004	HIV		Journal of Infectious Diseases	Kenya											African										East Africa									States	Western European and Others				States	Western European and Others
Baeten J.M., Richardson B.A., Lavreys L., Rakwar J.P., Mandaliya K., Bwayo J.J., Kreiss J.K.	Female-to-male infectivity of HIV-1 among circumcised and uncircumcised kenyan men	2005	HIV		Journal of Infectious Diseases	Kenya											African										East Africa									States	Western European and Others				States	Western European and Others
Bailey J.A., Mvalo T., Aragam N., Weiser M., Congdon S., Kamwendo D., Martinson F., Hoffman I., Meshnick S.R., Juliano J.J.	Use of massively parallel pyrosequencing to evaluate the diversity of and selection on plasmodium falciparum csp T-cell epitopes in Lilongwe, Malawi	2012	malaria		Journal of Infectious Diseases	Malawi											African										East Africa									States	Western European and Others				States	Western European and Others
Baliraine F.N., Afrane Y.A., Amenya D.A., Bonizzoni M., Menge D.M., Zhou G., Zhong D., Vardo-Zalik A.M., Githeko A.K., Yan G.	High prevalence of asymptomatic Plasmodium falciparum Infections in a highland area of western Kenya: A cohort study	2009	malaria		Journal of Infectious Diseases	Kenya											African										East Africa									States	Western European and Others				States	Western European and Others
Bangirana P., Opoka R.O., Boivin M.J., Idro R., Hodges J.S., Romero R.A., Shapiro E., John C.C.	Severe malarial anemia is associated with longterm neurocognitive impairment	2014	malaria		Clinical Infectious Diseases	Uganda											African										East Africa									Uganda	African	East Africa			States	Western European and Others
Banura C., Franceschi S., Van Doorn L.-J., Arslan A., Wabwire-Mangen F., Mbidde E.K., Quint W., Weiderpass E.	Infection with human papillomavirus and HIV among young women in Kampala, Uganda	2008	other	HIV	Journal of Infectious Diseases	Uganda											African										East Africa									Uganda	African	East Africa	Sweden	Western European and Others	Sweden	Western European and Others		Norway	Western European and Others
Bar-Zeev N., Jere K.C., Bennett A., Pollock L., Tate J.E., Nakagomi O., Iturriza-Gomara M., Costello A., Mwansambo C., Parashar U.D., Heyderman R.S., French N., Cunliffe N.A., Beard J., Crampin A.C., King C., Lewycka S., Mvula H., Phiri T., Verani J.R., Whitney C.G.	Population Impact and Effectiveness of Monovalent Rotavirus Vaccination in Urban Malawian Children 3 Years after Vaccine Introduction: Ecological and Case-Control Analyses	2016	diarrheal illness		Clinical Infectious Diseases	Malawi											African										East Africa									Malawi	African	East Africa	Kingdom	Western European and Others	Group Author
Bar-Zeev N., Tate J.E., Pecenka C., Chikafa J., Mvula H., Wachepa R., Mwansambo C., Mhango T., Chirwa G., Crampin A.C., Parashar U.D., Costello A., Heyderman R.S., French N., Atherly D., Cunliffe N.A., Beard J., Iturriza-Gomara M., Jere K., King C., Lewycka S., Nakagomi O., Phiri T., Verani J.R., Whitney C.G.	Cost-Effectiveness of Monovalent Rotavirus Vaccination of Infants in Malawi: A Postintroduction Analysis Using Individual Patient-Level Costing Data	2016	diarrheal illness		Clinical Infectious Diseases	Malawi											African										East Africa									Malawi	African	East Africa	Kingdom	Western European and Others	States	Western European and Others
Barrera V., Hiscott P.S., Craig A.G., White V.A., Milner D.A., Beare N.A.V., MacCormick I.J.C., Kamiza S., Taylor T.E., Molyneux M.E., Harding S.P.	Severity of retinopathy parallels the degree of parasite sequestration in the eyes and brains of Malawian children with fatal cerebral malaria	2015	malaria		Journal of Infectious Diseases	Malawi											African										East Africa									Kingdom	Western European and Others				Kingdom	Western European and Others
Behets F.M.-T., Andriamiadana J., Randrianasolo D., Randriamanga R., Rasamilalao D., Chen C.-Y., Weiss J.B., Morse S.A., Dallabetta G., Cohen M.S.	Chancroid, primary syphilis, genital herpes, and lymphogranuloma venereum in Antananarivo, Madagascar	1999	other		Journal of Infectious Diseases	Madagascar											African										East Africa									States	Western European and Others				States	Western European and Others
Beitki S., Mostad S.B., Richardson B.A., Mandaliya K., Kreiss J.K., Overbaugh J.	Cycle shedding of HIV-1 RNA in cervical secretions during the menstrual cycle	2004	HIV		Journal of Infectious Diseases	Kenya											African										East Africa									States	Western European and Others				States	Western European and Others
Berg A., Otterdal K., Patel S., Gonca M., David C., Dalen I., Nymo S., Nilsson M., Nordling S., Magnusson P.U., Ueland T., Prato M., Giribaldi G., Mollnes T.E., Aukrust P., Langeland N., Nilsson P.H.	Complement Activation Correlates with Disease Severity and Contributes to Cytokine Responses in Plasmodium falciparum Malaria	2015	malaria		Journal of Infectious Diseases	Mozambique											African										East Africa									Mozambique	African	East Africa	Norway	Western European and Others	Norway	Western European and Others
Beshir K.B., Sutherland C.J., Sawa P., Drakeley C.J., Okell L., Mweresa C.K., Omar S.A., Shekalaghe S.A., Kaur H., Ndaro A., Chilongola J., Schallig H.D.F.H., Sauerwein R.W., Hallett R.L., Bousema T.	Residual Plasmodium falciparum parasitemia in kenyan children after artemisinin-combination therapy is associated with increased transmission to mosquitoes and parasite recurrence	2013	malaria		Journal of Infectious Diseases	Kenya											African										East Africa									Kingdom	Western European and Others				Netherlands	Western European and Others		Kingdom	Western European and Others
Beyari M.M., Hodgson T.A., Cook R.D., Kondowe W., Molyneux E.M., Scully C.M., Teo C.G., Porter S.R.	Multiple human herpesvirus-8 infection	2003	other		Journal of Infectious Diseases	Malawi											African										East Africa									Kingdom	Western European and Others				Kingdom	Western European and Others
Beyene T., Zewde A.G., Balcha A., Hirpo B., Yitbarik T., Gebissa T., Rajasingham R., Boulware D.R.	Inadequacy of High-Dose Fluconazole Monotherapy among Cerebrospinal Fluid Cryptococcal Antigen (CrAg)-Positive Human Immunodeficiency Virus-Infected Persons in an Ethiopian CrAg Screening Program	2017	meningitis	HIV	Clinical Infectious Diseases	Ethiopia											African										East Africa									Ethiopia	African	East Africa			States	Western European and Others
Biggar R.J., Janes M., Pilon R., Miotti P., Taha T.E.T., Broadhead R., Mtimivalye L., Kumwenda N., Cassol S.	Virus levels in untreated African infants infected with human immunodeficiency virus type 1	1999	HIV		Journal of Infectious Diseases	Malawi											African										East Africa									States	Western European and Others				Canada	Western European and Others
Biryahwaho B., Dollard S.C., Pfeiffer R.M., Shebl F.M., Munuo S., Amin M.M., Hladik W., Parsons R., Mbulaiteye S.M.	Sex and geographic patterns of human herpesvirus 8 infection in a nationally representative population-based sample in Uganda	2010	other		Journal of Infectious Diseases	Uganda											African										East Africa									Uganda	African	East Africa			States	Western European and Others
Bishai D., Johns B., Nair D., Nabyonga-Orem J., Fiona-Makmot B., Simons E., Dabbagh A.	The cost-effectiveness of supplementary immunization activities for measles: A stochastic model for Uganda	2011	other		Journal of Infectious Diseases	Uganda											African										East Africa									States	Western European and Others				Switzerland	Western European and Others
Björkman A., Cook J., Sturrock H., Msellem M., Ali A., Xu W., Molteni F., Gosling R., Drakeley C., Mårtensson A.	Spatial distribution of falciparum malaria infections in Zanzibar: Implications for focal drug administration strategies targeting asymptomatic parasite carriers	2017	malaria		Clinical Infectious Diseases	Tanzania											African										East Africa									Sweden	Western European and Others				Sweden	Western European and Others
Black C.L., Muok E.M.O., Mwinzi P.N.M., Carter J.M., Karanja D.M.S., Secor W.E., Colley D.G.	Increases in levels of schistosome-specific immunoglobulin E and CD23 + B cells in a cohort of kenyan children undergoing repeated treatment and reinfection with schistosoma mansoni	2010	NTD		Journal of Infectious Diseases	Kenya											African										East Africa									States	Western European and Others				States	Western European and Others
Black G.F., Dockrell H.M., Crampin A.C., Floyd S., Weir R.E., Bliss L., Sichali L., Mwaungulu L., Kanyongoloka H., Ngwira B., Warndorff D.K., Fine P.E.M.	Patterns and implications of naturally acquired immune responses to environmental and tuberculous mycobacterial antigens in Northern Malawi	2001	tuberculosis		Journal of Infectious Diseases	Malawi											African										East Africa									Malawi	African	East Africa	Kingdom	Western European and Others	Kingdom	Western European and Others
Bochud P.-Y., Hawn T.R., Siddiqui M.R., Saunderson P., Britton S., Abraham I., Argaw A.T., Janer M., Zhao L.P., Kaplan G., Aderem A.	Toll-like receptor 2 (TLR2) polymorphisms are associated with reversal reaction in leprosy	2008	NTD		Journal of Infectious Diseases	Ethiopia											African										East Africa									States	Western European and Others				States	Western European and Others
Boeuf P., Tan A., Romagosa C., Radford J., Mwapasa V., Molyneux M.E., Meshnick S.R., Hunt N.H., Rogerson S.J.	Placental hypoxia during placental malaria	2008	malaria		Journal of Infectious Diseases	Malawi											African										East Africa									Australia	Western European and Others				Australia	Western European and Others
Bonnet M., Ramsay A., Githui W., Gagnidze L., Varaine F., Guerin P.J.	Bleach sedimentation: An opportunity to optimize smear microscopy for tuberculosis diagnosis in settings of high prevalence of HIV	2008	tuberculosis	HIV	Clinical Infectious Diseases	Kenya											African										East Africa									France	Western European and Others		Switzerland	Western European and Others	France	Western European and Others
Boulware D.R., Bonham S.C., Meya D.B., Wiesner D.L., Park G.S., Kambugu A., Janoff E.N., Bohjanen P.R.	Paucity of initial cerebrospinal fluid inflammation in cryptococcal meningitis is associated with subsequent immune reconstitution inflammatory syndrome	2010	meningitis		Journal of Infectious Diseases	Uganda											African										East Africa									States	Western European and Others				States	Western European and Others
Bousema J.T., Schneider P., Gouagna L.C., Drakeley C.J., Tostmann A., Houben R., Githure J.I., Ord R., Sutherland C.J., Omar S.A., Sauerwein R.W.	Moderate effect of artemisinin-based combination therapy on transmission of Plasmodium falciparum	2006	malaria		Journal of Infectious Diseases	Kenya											African										East Africa									Netherlands	Western European and Others				Netherlands	Western European and Others
Bousema T., Drakeley C., Gesase S., Hashim R., Magesa S., Mosha F., Otieno S., Carneiro M., Cox J., Msuya E., Kleinschmidt I., Maxwell C., Greenwood B., Riley E., Sauerwein R., Chandramohan D., Gosling R.	Identification of hot spots of malaria transmission for targeted malaria control	2010	malaria		Journal of Infectious Diseases	Tanzania											African										East Africa									Kingdom	Western European and Others		Netherlands	Western European and Others	Kingdom	Western European and Others
Boyce R., Reyes R., Matte M., Ntaro M., Mulogo E., Metlay J.P., Band L., Siedner M.J.	Severe Flooding and Malaria Transmission in the Western Ugandan Highlands: Implications for Disease Control in an Era of Global Climate Change	2016	malaria		Journal of Infectious Diseases	Uganda											African										East Africa									States	Western European and Others				States	Western European and Others
Boyce R., Reyes R., Matte M., Ntaro M., Mulogo E., Siedner M.J.	Use of a Dual-Antigen Rapid Diagnostic Test to Screen Children for Severe Plasmodium falciparum Malaria in a High-Transmission, Resource-Limited Setting	2017	malaria		Clinical Infectious Diseases	Uganda											African										East Africa									States	Western European and Others				States	Western European and Others
Branch O.H., Oloo A.J., Nahlen B.L., Kaslow D., Lal A.A.	Anti-Merozoite surface protein-1 19-kDa IgG in mother-infant pairs naturally exposed to Plasmodium falciparum: Subclass analysis with age, exposure to asexual parasitemia, and protection against malaria. V. The Asembo Bay Cohort Project	2000	malaria		Journal of Infectious Diseases	Kenya											African										East Africa									States	Western European and Others				States	Western European and Others
Brickley E.B., Wood A.M., Kabyemela E., Morrison R., Kurtis J.D., Fried M., Duffy P.E.	Fetal origins of malarial disease: Cord blood cytokines as risk markers for pediatric severe malarial anemia	2015	malaria		Journal of Infectious Diseases	Tanzania											African										East Africa									States	Western European and Others		Kingdom	Western European and Others	States	Western European and Others
Briere E.C., Ryman T.K., Cartwright E., Russo E.T., Wannemuehler K.A., Nygren B.L., Kola S., Sadumah I., Ochieng C., Watkins M.L., Quick R.	Impact of integration of hygiene kit distribution with routine immunizations on infant vaccine coverage and water treatment and handwashing practices of Kenyan mothers	2012	other		Journal of Infectious Diseases	Kenya											African										East Africa									States	Western European and Others				States	Western European and Others
Butler L.M., Were W.A., Balinandi S., Downing R., Dollard S., Neilands T.B., Gupta S., Rutherford G.W., Mermin J.	Human herpesvirus 8 infection in children and adults in a population-based study in rural Uganda	2011	other		Journal of Infectious Diseases	Uganda											African										East Africa									States	Western European and Others				States	Western European and Others
Byakwaga H., Boum II Y., Huang Y., Muzoora C., Kembabazi A., Weiser S.D., Bennett J., Cao H., Haberer J.E., Deeks S.G., Bangsberg D.R., McCune J.M., Martin J.N., Hunt P.W.	The kynurenine pathway of tryptophan catabolism, CD4+ T-cell recovery, and mortality among HIV-infected Ugandans initiating antiretroviral therapy	2014	HIV		Journal of Infectious Diseases	Uganda											African										East Africa									Uganda	African	East Africa	States	Western European and Others	States	Western European and Others
Campbell J.D., Moore D., Degerman R., Kaharuza F., Were W., Muramuzi E., Odongo G., Wetaka M., Mermin J., Tappero J.W.	HIV-infected ugandan adults taking antiretroviral therapy with CD4 counts >200 cells/μL who discontinue cotrimoxazole prophylaxis have increased risk of malaria and diarrhea	2012	HIV		Clinical Infectious Diseases	Uganda											African										East Africa									Uganda	African	East Africa			States	Western European and Others
Cao H., Mani I., Vincent R., Mugerwa R., Mugyenyi P., Kanki P., Ellner J., Walker B.D.	Cellular immunity to Human Immunodeficiency Virus type 1 (HIV-1) clades: Relevance to HIV-1 vaccine trials in Uganda	2000	HIV		Journal of Infectious Diseases	Uganda											African										East Africa									States	Western European and Others				States	Western European and Others
Carr D.F., Chaponda M., Jorgensen A.L., Castro E.C., Van Oosterhout J.J., Khoo S.H., Lalloo D.G., Heyderman R.S., Alfirevic A., Pirmohamed M.	Association of human leukocyte antigen alleles and nevirapine hypersensitivity in a Malawian HIV-infected population	2013	HIV		Clinical Infectious Diseases	Malawi											African										East Africa									Kingdom	Western European and Others				Kingdom	Western European and Others
Cegielski J.P., Ortega Y.R., McKee S., Madden J.F., Gaido L., Schwartz D.A., Manji K., Jorgensen A.F., Miller S.E., Pulipaka U.P., Msengi A.E., Mwakyusa D.H., Sterling C.R., Reller L.B.	Cryptosporidium Enterocytozoon, and Cyclospora infections in pediatric and adult patients with diarrhea in Tanzania	1999	diarrheal illness		Clinical Infectious Diseases	Tanzania											African										East Africa									States	Western European and Others				States	Western European and Others
Certain L.K., Briceño M., Kiara S.M., Nzila A.M., Watkins W.M., Sibley C.H.	Characteristics of Plasmodium falciparum dhfr haplotypes that confer pyrimethamine resistance, Kilifi, Kenya, 1987-2006	2008	malaria		Journal of Infectious Diseases	Kenya											African										East Africa									States	Western European and Others				States	Western European and Others
Chaisavaneeyakorn S., Moore J.M., Othoro C., Otieno J., Chaiyaroj S.C., Shi Y.P., Nahlen B.L., Lal A.A., Udhayakumar V.	Immunity to placental malaria. IV. Placental malaria is associated with up-regulation of macrophage migration inhibitory factor in intervillous blood	2002	malaria		Journal of Infectious Diseases	Kenya											African										East Africa									Thailand	Asia-Pacific		States	Western European and Others	States	Western European and Others
Chaisavaneeyakorn S., Moore J.M., Otieno J., Chaiyaroj S.C., Perkins D.J., Ping Shi Y., Nahlen B.L., Lal A.A., Udhayakumar V.	Immunity to placental malaria. III. Impairment of interleukin (IL) – 12, not IL-18, and interferon-inducible protein - 10 Responses in the placental intervillous blood of human immunodeficiency virus/malaria - Coinfected women	2002	malaria		Journal of Infectious Diseases	Kenya											African										East Africa									Thailand	Asia-Pacific		States	Western European and Others	States	Western European and Others
Chakraborty R., Rees G., Bourboulia D., Cross A.M., Dixon J.R., D'Agostino A., Musoke R., Boshoff C., Rowland-Jones S.L., Klenerman P.	Viral coinfections among African children infected with human immunodeficiency virus type 1	2003	HIV		Clinical Infectious Diseases	Kenya											African										East Africa									Kenya	African	East Africa	Kingdom	Western European and Others	Kingdom	Western European and Others
Chami G.F., Kontoleon A.A., Bulte E., Fenwick A., Kabatereine N.B., Tukahebwa E.M., Dunne D.W.	Profiling Nonrecipients of Mass Drug Administration for Schistosomiasis and Hookworm Infections: A Comprehensive Analysis of Praziquantel and Albendazole Coverage in Community-Directed Treatment in Uganda	2016	NTD		Clinical Infectious Diseases	Uganda											African										East Africa									Kingdom	Western European and Others				Kingdom	Western European and Others
Chamie G., Charlebois E.D., Srikantiah P., Walusimbi-Nanteza M., Mugerwa R.D., Mayanja H., Okwera A., Whalen C.C., Havlir D.V.	Mycobacterium tuberculosis microbiologic and clinical treatment outcomes in a randomized trial of immediate versus CD4+-initiated antiretroviral therapy in HIV-infected adults with a high CD4+ cell count	2010	tuberculosis	HIV	Clinical Infectious Diseases	Uganda											African										East Africa									States	Western European and Others				States	Western European and Others
Church J.D., Huang W., Mwatha A., Toma J., Stawiski E., Donnell D., Guay L.A., Mmiro F., Musoke P., Jackson J.B., Parkin N., Eshleman S.H.	HIV-1 tropism and survival in vertically infected ugandan infants	2008	HIV		Journal of Infectious Diseases	Uganda											African										East Africa									States	Western European and Others				States	Western European and Others
Church J.D., Omer S.B., Guay L.A., Huang W., Lidstrom J., Musoke P., Mmiro F., Jackson J.B., Eshleman S.H.	Analysis of nevirapine (NVP) resistance in Ugandan infants who were HIV infected despite receiving single-dose (SD) NVP versus SD NVP plus daily NVP up to 6 weeks of age to prevent HIV vertical transmission	2008	HIV		Journal of Infectious Diseases	Uganda											African										East Africa									States	Western European and Others				States	Western European and Others
Clark T.D., Greenhouse B., Njama-Meya D., Nzarubara B., Maiteki-Sebuguzi C., Staedke S.G., Seto E., Kamya M.R., Rosenthal P.J., Dorsey G.	Factors determining the heterogeneity of malaria incidence in children in Kampala, Uganda	2008	malaria		Journal of Infectious Diseases	Uganda											African										East Africa									States	Western European and Others				States	Western European and Others
Cobelens F.G., Egwaga S.M., Van Ginkel T., Muwinge H., Matee M.I., Borgdorff M.W.	Tuberculin skin testing in patients with HIV infection: Limited benefit of reduced cutoff values	2006	tuberculosis	HIV	Clinical Infectious Diseases	Tanzania											African										East Africa									Netherlands	Western European and Others				Netherlands	Western European and Others
Cohen C.R., Koochesfahani K.M., Meier A.S., Shen C., Karunakaran K., Ondondo B., Kinyari T., Mugo N.R., Nguti R., Brunham R.C.	Immunoepidemiologic profile of Chlamydia trachomatis infection: Importance of heat-shock protein 60 and interferon-γ	2005	other		Journal of Infectious Diseases	Kenya											African										East Africa									States	Western European and Others				Canada	Western European and Others
Cohen C.R., Nguti R., Bukusi E.A., Lu H., Shen C., Luo M., Sinei S., Plummer F., Bwayo J., Brunham R.C.	Human immunodeficiency virus type 1-infected women exhibit reduced interferon-λ secretion after Chlamydia trachomatis stimulation of peripheral blood lymphocytes	2000	HIV		Journal of Infectious Diseases	Kenya											African										East Africa									Kenya	African	East Africa	States	Western European and Others	States	Western European and Others
Coles C.L., Mabula K., Seidman J.C., Levens J., Mkocha H., Munoz B., Mfinanga S.G., West S.	Mass distribution of azithromycin for trachoma control is associated with increased risk of azithromycin-resistant streptococcus pneumoniae carriage in young children 6 months after treatment	2013	NTD		Clinical Infectious Diseases	Tanzania											African										East Africa									States	Western European and Others				States	Western European and Others
Conrad M.D., LeClair N., Arinaitwe E., Wanzira H., Kakuru A., Bigira V., Muhindo M., Kamya M.R., Tappero J.W., Greenhouse B., Dorsey G., Rosenthal P.J.	Comparative impacts over 5 years of artemisinin-based combination therapies on Plasmodium falciparum polymorphisms that modulate drug sensitivity in Ugandan children	2014	malaria		Journal of Infectious Diseases	Uganda											African										East Africa									States	Western European and Others				States	Western European and Others
Conrad M.D., Mota D., Foster M., Tukwasibwe S., Legac J., Tumwebaze P., Whalen M., Kakuru A., Nayebare P., Wallender E., Havlir D.V., Jagannathan P., Huang L., Aweeka F., Kamya M.R., Dorsey G., Rosenthal P.J.	Impact of Intermittent Preventive Treatment during Pregnancy on Plasmodium falciparum Drug Resistance-Mediating Polymorphisms in Uganda	2017	malaria		Journal of Infectious Diseases	Uganda											African										East Africa									States	Western European and Others				States	Western European and Others
Conroy A.L., Hawkes M., McDonald C.R., Kim H., Higgins S.J., Barker K.R., Namasopo S., Opoka R.O., John C.C., Liles W.C., Kain K.C.	Host biomarkers are associated with response to therapy and long-term mortality in pediatric severe malaria	2016	malaria		Open Forum Infectious Diseases	Uganda											African										East Africa									Canada	Western European and Others		States	Western European and Others	Canada	Western European and Others
Cook J., Xu W., Msellem M., Vonk M., Bergström B., Gosling R., Al-Mafazy A.-W., McElroy P., Molteni F., Abass A.K., Garimo I., Ramsan M., Ali A., Mårtensson A., Björkman A.	Mass screening and treatment on the basis of results of a plasmodium falciparum-specific rapid diagnostic test did not reduce malaria incidence in zanzibar	2015	malaria		Journal of Infectious Diseases	Tanzania											African										East Africa									Sweden	Western European and Others				Sweden	Western European and Others
Cooke G.S., Tosh K., Ramaley P.A., Kaleebu P., Zhuang J., Nakiyingi J.S., Watera C., Gilks C.F., French N., Whitworth J.A.G., Hill A.V.S.	A polymorphism that reduces RANTES expression is associated with protection from death in HIV-seropositive Ugandans with advanced disease	2006	HIV		Journal of Infectious Diseases	Uganda											African										East Africa									Kingdom	Western European and Others				Kingdom	Western European and Others
Cooper P.J., Fekade D., Remick D.G., Grint P., Wherry J., Griffin G.E.	Recombinant human interleukin-10 fails to alter proinflammatory cytokine production or physiologic changes associated with the Jarisch-Herxheimer reaction	2000	other		Journal of Infectious Diseases	Ethiopia											African										East Africa									States	Western European and Others		Kingdom	Western European and Others	Kingdom	Western European and Others
Cordery D.V., Kishore U., Kyes S., Shafi M.J., Watkins K.R., Williams T.N., Marsh K., Urban B.C.	Characterization of a Plasmodium falciparum macrophage-migration inhibitory factor homologue	2007	malaria		Journal of Infectious Diseases	Kenya											African										East Africa									Kingdom	Western European and Others				Kingdom	Western European and Others
Creek D.J., Bigira V., McCormack S., Arinaitwe E., Wanzira H., Kakuru A., Tappero J.W., Sandison T.G., Lindegardh N., Nosten F., Aweeka F.T., Parikh S.	Pharmacokinetic predictors for recurrent malaria after dihydroartemisinin- piperaquine treatment of uncomplicated malaria in ugandan infants	2013	malaria		Journal of Infectious Diseases	Uganda											African										East Africa									Australia	Western European and Others		States	Western European and Others	States	Western European and Others
Crellen T., Walker M., Lamberton P.H.L., Kabatereine N.B., Tukahebwa E.M., Cotton J.A., Webster J.P.	Reduced Efficacy of Praziquantel Against Schistosoma mansoni Is Associated with Multiple Rounds of Mass Drug Administration	2016	NTD		Clinical Infectious Diseases	Uganda											African										East Africa									Kingdom	Western European and Others				Kingdom	Western European and Others
Cumberland P., Shulman C.E., Maple P.A.C., Bulmer J.N., Dorman E.K., Kawuondo K., Marsh K., Cutts F.T.	Maternal HIV infection and placental malaria reduce transplacental antibody transfer and tetanus antibody levels in newborns in Kenya	2007	HIV		Journal of Infectious Diseases	Kenya											African										East Africa									Kingdom	Western European and Others				Kingdom	Western European and Others
Cunliffe N.A., Ngwira B.M., Dove W., Thindwa B.D.M., Turner A.M., Broadhead R.L., Molyneux M.E., Hart C.A.	Epidemiology of Rotavirus infection in children in blantyre, Malawi, 1997-2007	2010	diarrheal illness		Journal of Infectious Diseases	Malawi											African										East Africa									Malawi	African	East Africa	Kingdom	Western European and Others	Kingdom	Western European and Others
Curtis J., Maxwell C.A., Msuya F.H.M., Mkongewa S., Alloueche A., Warhurst D.C.	Mutations in dhfr in Plasmodium falciparum infections selected by chlorproguanil-dapsone treatment	2002	malaria		Journal of Infectious Diseases	Tanzania											African										East Africa									Kingdom	Western European and Others				Kingdom	Western European and Others
Date K., Person B., Nygren B., Were V., Kola S., Ayers T., Quick R.	Evaluation of a rapid cholera response activity-Nyanza province, Kenya, 2008	2013	diarrheal illness		Journal of Infectious Diseases	Kenya											African										East Africa									States	Western European and Others				States	Western European and Others
Davis N.L., Wiener J., Juliano J.J., Adair L., Chasela C.S., Kayira D., Hudgens M.G., Van Der Horst C., Jamieson D.J., Kourtis A.P., Ahmed Y., Ait-Khaled M., Albrecht S., Bangdiwala S., Bayer R., Bentley M., Bramson B., Bobrow E., Boyle N., Butera S., Chavula C., Chimerang'Ambe J., Chigwenembe M., Chikasema M., Chikhungu N., Chilongozi D., Chiudzu G., Chome L., Cole A., Corbett A., Corneli A., Do…	Co-trimoxazole Prophylaxis, Asymptomatic Malaria Parasitemia, and Infectious Morbidity in Human Immunodeficiency Virus-Exposed, Uninfected Infants in Malawi: The BAN Study	2017	malaria		Clinical Infectious Diseases	Malawi											African										East Africa									States	Western European and Others				Group Author
De Moira A.P., Fitzsimmons C.M., Jones F.M., Wilson S., Cahen P., Tukahebwa E., Mpairwe H., Mwatha J.K., Bethony J.M., Skov P.S., Kabatereine N.B., Dunne D.W.	Suppression of basophil histamine release and other IgE-dependent responses in childhood Schistosoma mansoni/hookworm coinfection	2014	NTD		Journal of Infectious Diseases	Uganda											African										East Africa									Kingdom	Western European and Others				Kingdom	Western European and Others
Decuypere S., Elinck E., Van Overmeir C., Talisuna A.O., D'Alessandro U., Dujardin J.-C.	Pathogen Genotyping in Polyclonal Infections: Application of a Fluorogenic Polymerase-Chain-Reaction Assay in Malaria	2003	malaria		Journal of Infectious Diseases	Uganda											African										East Africa									Belgium	Western European and Others				Belgium	Western European and Others
Dembinski J.L., Mihret A., Yimer S.A., Tessema B., Trieu M.-C., Tarekegn A., Getachew N., Cox R.J., Oftung F., Haneberg B., Aseffa A., Mjaaland S.	High prevalence of humoral and cellular immunity to influenza viruses in preschool children living in Addis Ababa, Ethiopia	2017	respiratory illness		Open Forum Infectious Diseases	Ethiopia											African										East Africa									Norway	Western European and Others				Norway	Western European and Others
Dobaño C., Rogerson S.J., Mackinnon M.J., Cavanagh D.R., Taylor T.E., Molyneux M.E., McBride J.S.	Differential antibody responses to Plasmodium falciparum merozoite proteins in Malawian children with severe malaria	2008	malaria		Journal of Infectious Diseases	Malawi											African										East Africa									Malawi	African	East Africa	Kingdom	Western European and Others	Kingdom	Western European and Others
Donati D., Espmark E., Kironde F., Mbidde E.K., Kamya M., Lundkvist Å., Wahlgren M., Bejarano M.T., Falk K.I.	Clearance of circulating Epstein-Barr virus DNA in children with acute malaria after antimalaria treatment	2006	other	malaria	Journal of Infectious Diseases	Uganda											African										East Africa									Sweden	Western European and Others				Sweden	Western European and Others
Dorsey G., Kamya M.R., Singh A., Rosenthal P.J.	Polymorphisms in the Plasmodium falciparum pfcrt and pfmdr-1 genes and clinical response to chloroquine in Kampala, Uganda	2001	malaria		Journal of Infectious Diseases	Uganda											African										East Africa									States	Western European and Others				States	Western European and Others
Dorsey G., Vlahos J., Kamya M.R., Staedke S.G., Rosenthal P.J.	Prevention of Increasing Rates of Treatment Failure by Combining Sulfadoxine-Pyrimethamine with Artesunate or Amodiaquine for the Sequential Treatment of Malaria	2003	malaria		Journal of Infectious Diseases	Uganda											African										East Africa									States	Western European and Others				States	Western European and Others
Drake A.L., Roxby A.C., Ongecha-Owuor F., Kiarie J., John-Stewart G., Wald A., Richardson B.A., Hitti J., Overbaugh J., Emery S., Farquhar C.	Valacyclovir suppressive therapy reduces plasma and breast milk HIV-1 RNA levels during pregnancy and postpartum: A randomized trial	2012	HIV		Journal of Infectious Diseases	Kenya											African										East Africa									States	Western European and Others				States	Western European and Others
Drakeley C.J., Carneiro I., Reyburn H., Malima R., Lusingu J.P.A., Cox J., Theander T.G., Nkya W.M.M.M., Lemnge M.M., Riley E.M.	Altitude-dependent and -independent variations in Plasmodium falciparum prevalence in Northeastern Tanzania	2005	malaria		Journal of Infectious Diseases	Tanzania											African										East Africa									Tanzania	African	East Africa	Kingdom	Western European and Others	Kingdom	Western European and Others
Eggena M.P., Barugahare B., Okello M., Mutyala S., Jones N., Ma Y., Kityo C., Mugyenyi P., Cao H.	T cell activation in HIV-seropositive Ugandans: Differential associations with viral load, CD4+ T cell depletion, and coinfection	2005	HIV		Journal of Infectious Diseases	Uganda											African										East Africa									States	Western European and Others				States	Western European and Others
Eller M.A., Opollo M.S., Liu M., Redd A.D., Eller L.A., Kityo C., Kayiwa J., Laeyendecker O., Wawer M.J., Milazzo M., Kiwanuka N., Gray R.H., Serwadda D., Sewankambo N.K., Quinn T.C., Michael N.L., Wabwire-Mangen F., Sandberg J.K., Robb M.L.	HIV type 1 disease progression to AIDS and death in a rural ugandan cohort is primarily dependent on viral load despite variable subtype and T-cell immune activation levels	2015	HIV		Journal of Infectious Diseases	Uganda											African										East Africa									States	Western European and Others				States	Western European and Others
Elphinstone R.E., Conroy A.L., Hawkes M., Hermann L., Namasopo S., Warren H.S., John C.C., Liles W.C., Kain K.C.	Alterations in Systemic Extracellular Heme and Hemopexin Are Associated with Adverse Clinical Outcomes in Ugandan Children with Severe Malaria	2016	malaria		Journal of Infectious Diseases	Uganda											African										East Africa									Canada	Western European and Others				Canada	Western European and Others
Eshleman S.H., Becker-Pergola G., Deseyve M., Guay L.A., Mracna M., Fleming T., Cunningham S., Musoke P., Mmiro F., Jackson J.B.	Impact of human immunodeficiency virus type 1 (HIV-1) subtype on women receiving single-dose nevirapine prophylaxis to prevent HIV-1 vertical transmission (HIV Network for Prevention Trials 012 study)	2001	HIV		Journal of Infectious Diseases	Uganda											African										East Africa									States	Western European and Others				States	Western European and Others
Ezeamama A.E., Spiegelman D., Hertzmark E., Bosch R.J., Manji K.P., Duggan C., Kupka R., Lo M.W., Okuma J.O., Kisenge R., Aboud S., Fawzi W.W.	HIV infection and the incidence of malaria among HIV-exposed children from Tanzania	2012	HIV	malaria	Journal of Infectious Diseases	Tanzania											African										East Africa									States	Western European and Others				States	Western European and Others
Fang G., Kuiken C., Weiser B., Rowland-Jones S., Plummer F., Chen C.-H., Kaul R., Anzala A.O., Bwayo J., Kimani J., Philpott S.M., Kitchen C., Sinsheimer J.S., Gaschen B., Lang D., Shi B., Kemal K.S., Rostron T., Brunner C., Beddows S., Sattenau Q., Paxinos E., Oyugi J., Burger H.	Long-term survivors in Nairobi: Complete HIV-1 RNA sequences and immunogenetic associations	2004	HIV		Journal of Infectious Diseases	Kenya											African										East Africa									States	Western European and Others				States	Western European and Others
Farquhar C., Lohman-Payne B., Overbaugh J., Richardson B.A., Mabuka J., Bosire R., Mbori-Ngacha D., John-Stewart G.	Breast milk HIV-1 RNA levels and female sex are associated with HIV-1-specific CD8 + T-cell responses in HIV-1-exposed, uninfected infants in Kenya	2011	HIV		Journal of Infectious Diseases	Kenya											African										East Africa									States	Western European and Others				States	Western European and Others
Farrington L.A., Jagannathan P., McIntyre T.I., Vance H.M., Bowen K., Boyle M.J., Nankya F., Wamala S., Auma A., Nalubega M., Sikyomu E., Naluwu K., Bigira V., Kapisi J., Dorsey G., Kamya M.R., Feeney M.E.	Frequent Malaria Drives Progressive Vδ2 T-Cell Loss, Dysfunction, and CD16 Up-regulation during Early Childhood	2016	malaria		Journal of Infectious Diseases	Uganda											African										East Africa									States	Western European and Others				States	Western European and Others
Fawzi W., Msamanga G., Antelman G., Xu C., Hertzmark E., Spiegelman D., Hunter D., Anderson D.	Effect of prenatal vitamin supplementation on lower-genital levels of HIV type 1 and interleukin type 1β at 36 weeks of gestation	2004	HIV		Clinical Infectious Diseases	Tanzania											African										East Africa									States	Western European and Others				States	Western European and Others
Fawzi W.W., Msamanga G.I., Wei R., Spiegelman D., Antelman G., Villamor E., Manji K., Hunter D.	Effect of providing vitamin supplements to human immunodeficiency virus-infected, lactating mothers on the child's morbidity and CD4+ cell counts	2003	HIV		Clinical Infectious Diseases	Tanzania											African										East Africa									States	Western European and Others				States	Western European and Others
Feikin D.R., Dowell S.F., Nwanyanwu O.C., Klugman K.P., Kazembe P.N., Barat L.M., Graf C., Bloland P.B., Ziba C., Huebner R.E., Schwartz B.	Increased carriage of trimethoprim/sulfamethoxazole-resistant Streptococcus pneumoniae in Malawian children after treatment for malaria with sulfadoxine/pyrimethamine	2000	malaria		Journal of Infectious Diseases	Malawi											African										East Africa									States	Western European and Others				States	Western European and Others
Fekadu L., Hanson C., Osberg M., Makayova J., Mingkwan P., Chin D.	Increasing Access to Tuberculosis Services in Ethiopia: Findings from a Patient-Pathway Analysis	2017	tuberculosis		Journal of Infectious Diseases	Ethiopia											African										East Africa									Ethiopia	African	East Africa			States	Western European and Others
Feng G., Aitken E., Yosaatmadja F., Kalilani L., Meshnick S.R., Jaworowski A., Simpson J.A., Rogerson S.J.	Antibodies to variant surface antigens of plasmodium falciparum-infected erythrocytes are associated with protection from treatment failure and the development of anemia in pregnancy	2009	malaria		Journal of Infectious Diseases	Malawi											African										East Africa									Australia	Western European and Others				Australia	Western European and Others
Filler S.J., Kazembe P., Thigpen M., Macheso A., Parise M.E., Newman R.D., Steketee R.W., Hamel M.	Randomized trial of 2-dose versus monthly sulfadoxine-pyrimethamine intermittent preventive treatment for malaria in HIV-positive and HIV-negative pregnant women in Malawi	2006	malaria		Journal of Infectious Diseases	Malawi											African										East Africa									States	Western European and Others				States	Western European and Others
Fischer P., Tukesiga E., Büttner D.W.	Long-term suppression of Mansonella streptocerca microfilariae after treatment with ivermectin	1999	NTD		Journal of Infectious Diseases	Uganda											African										East Africa									Germany	Western European and Others				Germany	Western European and Others
Fiscus S.A., Pilcher C.D., Miller W.C., Powers K.A., Hoffman I.F., Price M., Chilongozi D.A., Mapanje C., Krysiak R., Gama S., Martinson F.E.A., Cohen M.S., Makwenda W., Joabe A., Bonongwe N., Kanyamula H., Malahleka M., Dzama L., Mawindo P., Milonde H., Kumwenda P., Makala Y., Ndalama B., Kumwenda B., Mkamanga A., Namakhwa D.	Rapid, real-time detection of acute HIV infection in patients in Africa	2007	HIV		Journal of Infectious Diseases	Malawi											African										East Africa									States	Western European and Others				Group Author
Floridia M., Ciccacci F., Andreotti M., Hassane A., Sidumo Z., Magid N.A., Sotomane H., David M., Mutemba E., Cebola J., Mugunhe R.J., Riccardi F., Marazzi M.C., Giuliano M., Palombi L., Mancinelli S.	Tuberculosis Case Finding with Combined Rapid Point-of-Care Assays (Xpert MTB/RIF and Determine TB LAM) in HIV-Positive Individuals Starting Antiretroviral Therapy in Mozambique	2017	tuberculosis	HIV	Clinical Infectious Diseases	Mozambique											African										East Africa									Italy	Western European and Others				Italy	Western European and Others
Floyd S., Pönnighaus J.M., Bliss L., Nkhosa P., Sichali L., Msiska G., Fine P.E.M.	Kinetics of delayed-type hypersensitivity to tuberculin induced by bacille Calmette-Guérin vaccination in northern Malawi	2002	tuberculosis		Journal of Infectious Diseases	Malawi											African										East Africa									Kingdom	Western European and Others				Kingdom	Western European and Others
Flynn A.G., Meya D.B., Hullsiek K.H., Rhein J., Williams D.A., Musubire A., Morawski B.M., Taseera K., Sadiq A., Ndyatunga L., Roediger M., Rajasingham R., Bohjanen P.R., Muzoora C., Boulware D.R.	Evolving failures in the delivery of human immunodeficiency virus care: Lessons from a Ugandan meningitis cohort 2006-2016	2017	HIV	meningitis	Open Forum Infectious Diseases	Uganda											African										East Africa									Uganda	African	East Africa			States	Western European and Others
Flys T., Nissley D.V., Claasen C.W., Jones D., Shi C., Guay L.A., Musoke P., Mmiro F., Strathern J.N., Jackson J.B., Eshleman J.R., Eshleman S.H.	Sensitive drug-resistance assays reveal long-term persistence of HIV-1 variants with the K103N nevirapine (NVP) resistance mutation in some women and infants after the administration of single-dose NVP: HIVNET 012	2005	HIV		Journal of Infectious Diseases	Uganda											African										East Africa									States	Western European and Others				States	Western European and Others
Flys T.S., Donnell D., Mwatha A., Nakabiito C., Musoke P., Mmiro F., Jackson J.B., Guay L.A., Eshleman S.H.	Persistence of K103N-containing HIV-1 variants after single-dose nevirapine for prevention of HIV-1 mother-to-child transmission	2007	HIV		Journal of Infectious Diseases	Uganda											African										East Africa									States	Western European and Others				States	Western European and Others
Flys T.S., McConnell M.S., Matovu F., Church J.D., Bagenda D., Khaki L., Bakaki P., Thigpen M.C., Eure C., Fowler M.G., Eshleman S.H.	Nevirapine resistance in women and infants after first versus repeated use of single-dose nevirapine for prevention of HIV-1 vertical transmission	2008	HIV		Journal of Infectious Diseases	Uganda											African										East Africa									States	Western European and Others				States	Western European and Others
Fogel J., Li Q., Taha T.E., Hoover D.R., Kumwenda N.I., Mofenson L.M., Kumwenda J.J., Fowler M.G., Thigpen M.C., Eshleman S.H.	Initiation of antiretroviral treatment in women after delivery can induce multiclass drug resistance in breastfeeding HIV-infected infants	2011	HIV		Clinical Infectious Diseases	Malawi											African										East Africa									States	Western European and Others				States	Western European and Others
Fowlkes A., Witte D., Beeler J., Audet S., Garcia P., Curns A., Yang C., Fudzulani R., Broadhead R., Bellini W.J., Cutts F., Helfand R.F.	Persistence of vaccine-induced measles antibody beyond age 12 months: A comparison of response to one and two doses of Edmonston-Zagreb measles vaccine among HIV-infected and uninfected children in Malawi	2011	other		Journal of Infectious Diseases	Malawi											African										East Africa									States	Western European and Others				States	Western European and Others
Francis D., Nsobya S.L., Talisuna A., Yeka A., Kamya M.R., Machekano R., Dokomajilar C., Rosenthal P.J., Dorsey G.	Geographic differences in antimalarial drug efficacy in Uganda are explained by differences in endemicity and not by known molecular markers of drug resistance	2006	malaria		Journal of Infectious Diseases	Uganda											African										East Africa									States	Western European and Others				States	Western European and Others
French N., Moore M., Haikala R., Käyhty H., Gilks C.F.	A case-control study to investigate serological correlates of clinical failure of 23-valent pneumococcal polysaccharide vaccine in HIV-1-infected Ugandan adults	2004	respiratory illness	HIV	Journal of Infectious Diseases	Uganda											African										East Africa									Uganda	African	East Africa	Kingdom	Western European and Others	Kingdom	Western European and Others
Gasasira A.F., Kamya M.R., Achan J., Mebrahtu T., Kalyango J.N., Ruel T., Charlebois E., Staedke S.G., Kekitiinwa A., Rosenthal P.J., Havlir D., Dorsey G.	High risk of neutropenia in HIV-infected children following treatment with artesunate plus amodiaquine for uncomplicated malaria in Uganda	2008	HIV	malaria	Clinical Infectious Diseases	Uganda											African										East Africa									Uganda	African	East Africa			States	Western European and Others
Gaur L.K., Peeling R.W., Cheang M., Kimani J., Bwayo J., Plummer F., Brunham R.C.	Association of Chlamydia trachomatis heat-shock protein 60 antibody and HLA class II DQ alleles	1999	other		Journal of Infectious Diseases	Kenya											African										East Africa									States	Western European and Others				Canada	Western European and Others
Geldmacher C., Schuetz A., Ngwenyama N., Casazza J.P., Sanga E., Saathoff E., Boehme C., Geis S., Maboko L., Singh M., Minja F., Meyerhans A., Koup R.A., Hoelscher M.	Early depletion of Mycobacterium tuberculosis - Specific T helper 1 cell responses after HIV-1 infection	2008	tuberculosis	HIV	Journal of Infectious Diseases	Tanzania											African										East Africa									Germany	Western European and Others		States	Western European and Others	Germany	Western European and Others
Gill D.A., Lakew T., Alemayehu W., Melese M., Zhou Z., House J.I., Hong K.C., Ray K.J., Gandhi N., Whitcher J.P., Gaynor B.D., Lietman T.M.	Complete elimination is a difficult goal for trachoma programs in severely affected communities	2008	NTD		Clinical Infectious Diseases	Ethiopia											African										East Africa									States	Western European and Others				States	Western European and Others
Gilliams E.A., Jumare J., Claassen C.W., Thesing P.C., Nyirenda O.M., Dzinjalamala F.K., Taylor T., Plowe C.V., Tracy L.A., Laufer M.K.	Chloroquine-azithromycin combination antimalarial treatment decreases risk of respiratory- and gastrointestinal-tract infections in malawian children	2014	malaria		Journal of Infectious Diseases	Malawi											African										East Africa									States	Western European and Others				States	Western European and Others
Gitau E.N., Kokwaro G.O., Karanja H., Newton C.R.J.C., Ward S.A.	Plasma and cerebrospinal proteomes from children with cerebral malaria differ from those of children with other encephalopathies	2013	malaria		Journal of Infectious Diseases	Kenya											African										East Africa									Kenya	African	East Africa	Kingdom	Western European and Others	Kingdom	Western European and Others
Glynn J.R., Crampin A.C., Yates M.D., Traore H., Mwaungulu F.D., Ngwira B.M., Ndlovu R., Drobniewski F., Fine P.E.M.	The importance of recent infection with Mycobacterium tuberculosis in an area with high HIV prevalence: A long-term molecular epidemiological study in Northern Malawi	2005	tuberculosis	HIV	Journal of Infectious Diseases	Malawi											African										East Africa									Kingdom	Western European and Others				Kingdom	Western European and Others
Glynn J.R., Yates M.D., Crampin A.C., Ngwira B.M., Mwaungulu F.D., Black G.F., Chaguluka S.D., Mwafulirwa D.T., Floyd S., Murphy C., Drobniewski F.A., Fine P.E.M.	DNA fingerprint changes in tuberculosis: Reinfection, evolution, or laboratory error?	2004	tuberculosis		Journal of Infectious Diseases	Malawi											African										East Africa									Kingdom	Western European and Others				Kingdom	Western European and Others
Goonetilleke U.R., Scarborough M., Ward S.A., Gordon S.B.	Proteomic analysis of cerebrospinal fluid in pneumococcal meningitis reveals potential biomarkers associated with survival	2010	meningitis		Journal of Infectious Diseases	Malawi											African										East Africa									Kingdom	Western European and Others				Kingdom	Western European and Others
Gordon S.B., Miller D.E., Day R.B., Ferry T., Wilkes D.S., Schnizlein-Bick C.T., Zijlstra E.E., Read R.C., Molyneux M.E., Twigg III H.L.	Pulmonary immunoglobulin responses to Streptococcus pneumoniae are altered but not reduced in human immunodeficiency virus-infected Malawian adults	2003	respiratory illness		Journal of Infectious Diseases	Malawi											African										East Africa									Malawi	African	East Africa			States	Western European and Others
Gordon S.B., Molyneux M.E., Boeree M.J., Kanyanda S., Chaponda M., Bertel S., Read R.C.	Opsonic phagocytosis of Streptococcus pneumoniae by alveolar macrophages is not impaired in human immunodeficiency virus-infected Malawian adults	2001	HIV		Journal of Infectious Diseases	Malawi											African										East Africa									Malawi	African	East Africa	Kingdom	Western European and Others	Kingdom	Western European and Others
Gordon S.B., Walsh A.L., Chaponda M., Gordon M.A., Soko D., Mbwvinji M., Molyneux M.E., Read R.C.	Bacterial meningitis in Malawian adults: Pneumococcal disease is common, severe, and seasonal	2000	meningitis		Clinical Infectious Diseases	Malawi											African										East Africa									Malawi	African	East Africa	Kingdom	Western European and Others	Kingdom	Western European and Others
Grabowski M.K., Kigozi G., Gray R.H., Armour B., Manucci J., Serwadda D., Redd A.D., Nalugoda F., Patel E.U., Wawer M.J., Quinn T.C., Tobian A.A.R.	Herpes Simples Virus Type 2 Shedding from Male Circumcision Wounds in Rakai, Uganda	2015	other		Journal of Infectious Diseases	Uganda											African										East Africa									States	Western European and Others				States	Western European and Others
Gray R.H., Li X., Wawer M.J., Serwadda D., Sewankambo N.K., Wabwire-Mangen F., Lutalo T., Kiwanuka N., Kigozi G., Nalugoda F., Meehan M.P., Robb M., Quinn T.C.	Determinants of HIV-1 load in subjects with early and later HIV infections, in a general-population cohort of Rakai, Uganda	2004	HIV		Journal of Infectious Diseases	Uganda											African										East Africa									States	Western European and Others				States	Western European and Others
Green M.D., Van Eijk A.M., Van Ter Kuile F.O., Ayisi J.G., Parise M.E., Kager P.A., Nahlen B.L., Steketee R., Nettey H.	Pharmacokinetics of sulfadoxine-pyrimethamine in HIV-infected and uninfected pregnant women in western Kenya	2007	HIV		Journal of Infectious Diseases	Kenya											African										East Africa									States	Western European and Others				States	Western European and Others
Greenhouse B., Ho B., Hubbard A., Njama-Meya D., Narum D.L., Lanar D.E., Dutta S., Rosenthal P.J., Dorsey G., John C.C.	Antibodies to Plasmodium falciparum antigens predict a higher risk of malaria but protection from symptoms once parasitemic	2011	malaria		Journal of Infectious Diseases	Uganda											African										East Africa									States	Western European and Others				States	Western European and Others
Greenhouse B., Slater M., Njama-Meya D., Nzarubara B., Maiteki-Sebuguzi C., Clark T.D., Staedke S.G., Kamya M.R., Hubbard A., Rosenthal P.J., Dorsey G.	Decreasing efficacy of antimalarial combination therapy in Uganda is explained by decreasing host immunity rather than increasing drug resistance	2009	malaria		Journal of Infectious Diseases	Uganda											African										East Africa									States	Western European and Others				States	Western European and Others
Griffiths M.J., Shafi M.J., Popper S.J., Hemingway C.A., Kortok M.M., Wathen A., Rockett K.A., Mott R., Levin M., Newton C.R., Marsh K., Relmen D.A., Kwiatkowski D.P.	Genomewide analysis of the host response to malaria in Kenyan children	2005	malaria		Journal of Infectious Diseases	Kenya											African										East Africa									Kenya	African	East Africa	Kingdom	Western European and Others	Kingdom	Western European and Others
Guerra-Assuncąõ J.A., Houben R.M.G.J., Crampin A.C., Mzembe T., Mallard K., Coll F., Khan P., Banda L., Chiwaya A., Pereira R.P.A., McNerney R., Harris D., Parkhill J., Clark T.G., Glynn J.R.	Recurrence due to relapse or reinfection with mycobacterium tuberculosis: A whole-genome sequencing approach in a large, population-based cohort with a high HIV infection prevalence and active follow-up	2015	tuberculosis		Journal of Infectious Diseases	Malawi											African										East Africa									Kingdom	Western European and Others				Kingdom	Western European and Others
Guggisberg A.M., Sundararaman S.A., Lanaspa M., Moraleda C., González R., Mayor A., Cisteró P., Hutchinson D., Kremsner P.G., Hahn B.H., Bassat Q., Odom A.R.	Whole-Genome Sequencing to Evaluate the Resistance Landscape Following Antimalarial Treatment Failure with Fosmidomycin-Clindamycin	2016	malaria		Journal of Infectious Diseases	Mozambique											African										East Africa									States	Western European and Others				States	Western European and Others
Gupta R.K., Goodall R.L., Ranopa M., Kityo C., Munderi P., Lyagoba F., Mugarura L., Gilks C.F., Kaleebu P., Pillay D., Grosskurth H., Munderi P., Kabuye G., Nsibambi D., Kasirye R., Zalwango E., Nakazibwe M., Kikaire B., Nassuna G., Massa R., Fadhiru K., Namyalo M., Zalwango A., Generous L., Khauka P., Rutikarayo N., Nakahima W., Mugisha A., Todd J., Levin J., Muyingo S., Ruberantwari A., Kaleebu…	High rate of HIV resuppression after viral failure on first-line antiretroviral therapy in the absence of switch to second-line therapy	2014	HIV		Clinical Infectious Diseases	Uganda											African										East Africa									Kingdom	Western European and Others				Group Author
Gutman J., Kalilani L., Taylor S., Zhou Z., Wiegand R.E., Thwai K.L., Mwandama D., Khairallah C., Madanitsa M., Chaluluka E., Dzinjalamala F., Ali D., Mathanga D.P., Skarbinski J., Shi Y.P., Meshnick S., Ter Kuile F.O.	The A581G mutation in the gene encoding plasmodium falciparum dihydropteroate synthetase reduces the effectiveness of sulfadoxine-pyrimethamine preventive therapy in malawian pregnant women	2015	malaria		Journal of Infectious Diseases	Malawi											African										East Africa									States	Western European and Others				Kingdom	Western European and Others
Haas A.D., Msukwa M.T., Egger M., Tenthani L., Tweya H., Jahn A., Gadabu O.J., Tal K., Salazar-Vizcaya L., Estill J., Spoerri A., Phiri N., Chimbwandira F., Van Oosterhout J.J., Keiser O.	Adherence to Antiretroviral Therapy during and after Pregnancy: Cohort Study on Women Receiving Care in Malawi's Option B+ Program	2016	HIV		Clinical Infectious Diseases	Malawi											African										East Africa									Switzerland	Western European and Others				Switzerland	Western European and Others
Hailu A., Menon J.N., Berhe N., Gedamu L., Hassard T.H., Kager P.A., Olobo J., Bretscher P.A.	Distinct immunity in patients with visceral leishmaniasis from that in subclinically infected and drug-cured people: Implications for the mechanism underlying drug cure	2001	NTD		Journal of Infectious Diseases	Ethiopia											African										East Africa									Ethiopia	African	East Africa	Netherlands	Western European and Others	Canada	Western European and Others
Hamza O.J.M., Matee M.I.N., Brüggemann R.J.M., Moshi M.J., Simon E.N.M., Mugusi F., Mikx F.H.M., Van Der Lee H.A.L., Verweij P.E., Van Der Ven A.J.A.M.	Single-dose fluconazole versus standard 2-week therapy for oropharyngeal candidiasis in HIV-infected patients: A randomized, double-blind, double-dummy trial	2008	other	HIV	Clinical Infectious Diseases	Tanzania											African										East Africa									Tanzania	African	East Africa			Netherlands	Western European and Others
Harrington W.E., Mutabingwa T.K., Kabyemela E., Fried M., Duffy P.E.	Intermittent treatment to prevent pregnancy malaria does not confer benefit in an area of widespread drug resistance	2011	malaria		Clinical Infectious Diseases	Tanzania											African										East Africa									States	Western European and Others				States	Western European and Others
Harris J.R., Greene S.K., Thomas T.K., Ndivo R., Okanda J., Masaba R., Nyangau I., Thigpen M.C., Hoekstra R.M., Quick R.E.	Effect of a point-of-use water treatment and safe water storage intervention on diarrhea in infants of HIV-infected mothers	2009	diarrheal illness		Journal of Infectious Diseases	Kenya											African										East Africa									States	Western European and Others				States	Western European and Others
Hasang W., Dembo E.G., Wijesinghe R., Molyneux M.E., Kublin J.G., Rogerson S.	HIV-1 infection and antibodies to Plasmodium alciparum in adults	2014	HIV	malaria	Journal of Infectious Diseases	Malawi											African										East Africa									Australia	Western European and Others				Australia	Western European and Others
Hebb J.K., Cohen C.R., Astete S.G., Bukusi E.A., Totten P.A.	Detection of novel organisms associated with salpingitis, by use of 16S rDNA polymerase chain reaction	2004	other		Journal of Infectious Diseases	Kenya											African										East Africa									States	Western European and Others				States	Western European and Others
Helfand R.F., Witte D., Fowlkes A., Garcia P., Yang C., Fudzulani R., Walls L., Bae S., Strebel P., Broadhead R., Bellini W.J., Cutts F.	Evaluation of the immune response to a 2-dose measles vaccination schedule administered at 6 and 9 months of age to HIV-infected and HIV-uninfected children in Malawi	2008	other	HIV	Journal of Infectious Diseases	Malawi											African										East Africa									States	Western European and Others				Kingdom	Western European and Others
Hendriksen I.C.E., Ferro J., Montoya P., Chhaganlal K.D., Seni A., Gomes E., Silamut K., Lee S.J., Lucas M., Chotivanich K., Fanello C.I., Day N.P.J., White N.J., Von Seidlein L., Dondorp A.M.	Diagnosis, clinical presentation, and in-hospital mortality of severe malaria in HIV-coinfected children and adults in mozambique	2012	malaria		Clinical Infectious Diseases	Mozambique											African										East Africa									Thailand	Asia-Pacific		Kingdom	Western European and Others	Thailand	Asia-Pacific		Kingdom	Western European and Others
Hendriksen I.C.E., White L.J., Veenemans J., Mtove G., Woodrow C., Amos B., Saiwaew S., Gesase S., Nadjm B., Silamut K., Joseph S., Chotivanich K., Day N.P.J., Von Seidlein L., Verhoef H., Reyburn H., White N.J., Dondorp A.M.	Defining falciparum-malaria-attributable severe febrile illness in moderate-to-high transmission settings on the basis of plasma PfHRP2 concentration	2013	malaria		Journal of Infectious Diseases	Tanzania											African										East Africa									Thailand	Asia-Pacific		Kingdom	Western European and Others	Thailand	Asia-Pacific		Kingdom	Western European and Others
Hirsch C.S., Toossi Z., Johnson J.L., Luzze H., Ntambi L., Peters P., McHugh M., Okwera A., Joloba M., Mugyenyi P., Mugerwa R.D., Terebuh P., Ellner J.J.	Augmentation of apoptosis and interferon-γ production at sites of active Mycobacterium tuberculosis infection in human tuberculosis	2001	tuberculosis		Journal of Infectious Diseases	Uganda											African										East Africa									States	Western European and Others				States	Western European and Others
Hladik W., Pellett P.E., Hancock J., Downing R., Gao H., Packel L., Mimbe D., Nzaro E., Mermin J.	Association between transfusion with human herpesvirus 8 antibody-positive blood and subsequent mortality	2012	other		Journal of Infectious Diseases	Uganda											African										East Africa									Uganda	African	East Africa	Netherlands	Western European and Others	States	Western European and Others
Hopkins H., Bebell L., Kambale W., Dokomajilar C., Rosenthal P.J., Dorsey G.	Rapid diagnostic tests for malaria at sites of varying transmission intensity in Uganda	2008	malaria		Journal of Infectious Diseases	Uganda											African										East Africa									Uganda	African	East Africa	States	Western European and Others	States	Western European and Others
Hopkins H., González I.J., Polley S.D., Angutoko P., Ategeka J., Asiimwe C., Agaba B., Kyabayinze D.J., Sutherland C.J., Perkins M.D., Bell D.	Highly sensitive detection of malaria parasitemia in a malaria-endemic setting: Performance of a new loop-mediated isothermal amplification kit in a remote clinic in Uganda	2013	malaria		Journal of Infectious Diseases	Uganda											African										East Africa									Switzerland	Western European and Others				Switzerland	Western European and Others
Hosseinipour M.C., Napravnik S., Joaki G., Gama S., Mbeye N., Banda B., Martinson F., Hoffman I., Cohen M.S.	HIV and parasitic infection and the effect of treatment among adult outpatients in Malawi	2007	HIV	NTD	Journal of Infectious Diseases	Malawi											African										East Africa									Malawi	African	East Africa	States	Western European and Others	States	Western European and Others
Hudgens M.G., Taha T.E., Omer S.B., Jamieson D.J., Lee H., Mofenson L.M., Chasela C., Kourtis A.P., Kumwenda N., Ruff A., Bedri A., Jackson J.B., Musoke P., Bollinger R.C., Gupte N., Thigpen M.C., Taylor A., Van Der Horst C.	Pooled individual data analysis of 5 randomized trials of infant nevirapine prophylaxis to prevent breast-milk HIV-1 transmission	2013	HIV		Clinical Infectious Diseases	Malawi											African										East Africa									States	Western European and Others				States	Western European and Others
Imamura T., Sugiyama T., Cuevas L.E., Makunde R., Nakamura S.	Expression of tissue factor, the clotting initiator, on macrophages in Plasmodium falciparum-infected placentas	2002	malaria		Journal of Infectious Diseases	Tanzania											African										East Africa									Japan	Asia-Pacific				Japan	Asia-Pacific
Inion I., Mwanyumba F., Gaillard P., Chohan V., Verhofstede C., Claeys P., Mandaliya K., Van Marck E., Temmerman M.	Placental Malaria and Perinatal Transmission of Human Immunodeficiency Virus Type 1	2003	HIV	malaria	Journal of Infectious Diseases	Kenya											African										East Africa									Belgium	Western European and Others				Belgium	Western European and Others
Irungu E., Mugo N., Ngure K., Njuguna R., Celum C., Farquhar C., Dhanireddy S., Baeten J.M.	Immune response to hepatitis B virus vaccination among HIV-1 infected and uninfected adults in Kenya	2013	other	HIV	Journal of Infectious Diseases	Kenya											African										East Africa									Kenya	African	East Africa	States	Western European and Others	States	Western European and Others
Ivan E., Crowther N.J., Mutimura E., Rucogoza A., Janssen S., Njunwa K.K., Grobusch M.P.	Effect of deworming on disease progression markers in HIV-1-infected pregnant women on antiretroviral therapy: A longitudinal observational study from Rwanda	2015	NTD	HIV	Clinical Infectious Diseases	Rwanda											African										East Africa									Rwanda	African	East Africa			Netherlands	Western European and Others
Jagannathan P., Bowen K., Nankya F., McIntyre T.I., Auma A., Wamala S., Sikyomu E., Naluwu K., Nalubega M., Boyle M.J., Farrington L.A., Bigira V., Kapisi J., Aweeka F., Greenhouse B., Kamya M., Dorsey G., Feeney M.E.	Effective Antimalarial Chemoprevention in Childhood Enhances the Quality of CD4+ T Cells and Limits Their Production of Immunoregulatory Interleukin 10	2016	malaria		Journal of Infectious Diseases	Uganda											African										East Africa									States	Western European and Others				States	Western European and Others
Jagannathan P., Nankya F., Stoyanov C., Eccles-James I., Sikyomu E., Naluwu K., Wamala S., Nalubega M., Briggs J., Bowen K., Bigira V., Kapisi J., Kamya M.R., Dorsey G., Feeney M.E.	IFNγ responses to pre-erythrocytic and blood-stage malaria antigens exhibit differential associations with past exposure and subsequent protection	2015	malaria		Journal of Infectious Diseases	Uganda											African										East Africa									States	Western European and Others				States	Western European and Others
Jason J., Buchanan I., Archibald L.K., Nwanyanwu O.C., Bell M., Green T.A., Eick A., Han A., Raszi D., Kazembe P.N., Dobbie H., Midathada M., Jarvis W.R.	Natural T, γδ, and NK cells in mycobacterial, Salmonella, and human immunodeficiency virus infections	2000	HIV	tuberculosis	Journal of Infectious Diseases	Malawi											African										East Africa									States	Western European and Others				States	Western European and Others
Jaworowski A., Kamwendo D.D., Ellery P., Sonza S., Mwapasa V., Tadesse E., Molyneux M.E., Rogerson S.J., Meshnick S.R., Crowe S.M.	CD16+ monocyte subset preferentially harbors HIV-1 and is expanded in pregnant Malawian women with Plasmodium falciparum malaria and HIV-1 infection	2007	HIV	malaria	Journal of Infectious Diseases	Malawi											African										East Africa									Australia	Western European and Others				Australia	Western European and Others
Joffret M.-L., Jégouic S., Bessaud M., Balanant J., Tran C., Caro V., Holmblat B., Razafindratsimandresy R., Reynes J.-M., Rakoto-Andrianarivelo M., Delpeyroux F.	Common and diverse features of cocirculating type 2 and 3 recombinant vaccine-derived polioviruses isolated from patients with poliomyelitis and healthy children	2012	other		Journal of Infectious Diseases	Madagascar											African										East Africa									France	Western European and Others				France	Western European and Others
Johannessen A., Garrido C., Zahonero N., Sandvik L., Naman E., Kivuyo S.L., Kasubi M.J., Gundersen S.G., Bruun J.N., De Mendoza C.	Dried blood spots perform well in viral load monitoring of patients who receive antiretroviral treatment in rural Tanzania	2009	HIV		Clinical Infectious Diseases	Tanzania											African										East Africa									Norway	Western European and Others				Spain	Western European and Others
John C.C., Tande A.J., Moormann A.M., Sumba P.O., Lanar D.E., Min X.M., Kazura J.W.	Antibodies to pre-erythrocytic Plasmodium falciparum antigens and risk of clinical malaria in Kenyan children	2008	malaria		Journal of Infectious Diseases	Kenya											African										East Africa									States	Western European and Others				States	Western European and Others
John G.C., Bird T., Overbaugh J., Nduati R., Mbori-Ngacha D., Rostron T., Dong T., Kostrikis L., Richardson B., Rowland-Jones S.L.	CCR5 promoter polymorphisms in a Kenyan perinatal human immunodeficiency virus type 1 cohort: Association with increased 2-year maternal mortality	2001	HIV		Journal of Infectious Diseases	Kenya											African										East Africa									Kenya	African	East Africa	States	Western European and Others	Kingdom	Western European and Others
John G.C., Nduati R.W., Mbori-Ngacha D.A., Richardson B.A., Panteleeff D., Mwatha A., Overbaugh J., Bwayo J., Ndinya-Achola J.O., Kreiss J.K.	Correlates of mother-to-child human immunodeficiency virus type 1 (HIV-1) transmission: Association with maternal plasma HIV-1 RNA load, genital HIV-1 DNA shedding, and breast infections	2001	HIV		Journal of Infectious Diseases	Kenya											African										East Africa									Kenya	African	East Africa	States	Western European and Others	States	Western European and Others
John-Stewart G.C., Mbori-Ngacha D., Payne B.L., Farquhar C., Richardson B.A., Emery S., Otieno P., Obimbo E., Dong T., Slyker J., Nduati R., Overbaugh J., Rowland-Jones S.	HIV-1-specific cytotoxic T lymphocytes and breast milk HIV-1 transmission	2009	HIV		Journal of Infectious Diseases	Kenya											African										East Africa									Kenya	African	East Africa	States	Western European and Others	Kingdom	Western European and Others
John-Stewart G.C., Nduati R.W., Rousseau C.M., Mbori-Ngacha D.A., Richardson B.A., Rainwater S., Panteleeff D.D., Overbaugh J.	Subtype C is associated with increased vaginal shedding of HIV-1	2005	HIV		Journal of Infectious Diseases	Kenya											African										East Africa									Kenya	African	East Africa	States	Western European and Others	States	Western European and Others
Johnson J.L., Kamya R.M., Okwera A., Loughlin A.M., Nyole S., Hom D.L., Wallis R.S., Hirsch C.S., Wolski K., Foulds J., Mugerwa R.D., Ellner J.J.	Randomized controlled trial of Mycobacterium vaccae immunotherapy in non-human immunodeficiency virus-infected Ugandan adults with newly diagnosed pulmonary tuberculosis	2000	tuberculosis		Journal of Infectious Diseases	Uganda											African										East Africa									States	Western European and Others				States	Western European and Others
Johnson K.E., Redd A.D., Quinn T.C., Collinson-Streng A.N., Cornish T., Kong X., Sharma R., Tobian A.A.R., Tsai B., Sherman M.E., Kigozi G., Serwadda D., Wawer M.J., Gray R.H.	Effects of HIV-1 and herpes simplex virus type 2 infection on lymphocyte and dendritic cell density in adult foreskins from Rakai, Uganda	2011	HIV	other	Journal of Infectious Diseases	Uganda											African										East Africa									States	Western European and Others				States	Western European and Others
Joloba M., Mwangi C., Alexander H., Nadunga D., Bwanga F., Modi N., Downing R., Nabasirye A., Adatu F.E., Shrivastava R., Gadde R., Nkengasong J.N.	Strengthening the Tuberculosis Specimen Referral Network in Uganda: The Role of Public-Private Partnerships	2016	tuberculosis		Journal of Infectious Diseases	Uganda											African										East Africa									Uganda	African	East Africa			States	Western European and Others
Jones-López E.C., Acuña-Villaorduña C., Ssebidandi M., Gaeddert M., Kubiak R.W., Ayakaka I., White L.F., Joloba M., Okwera A., Fennelly K.P.	Cough Aerosols of mycobacterium tuberculosis in the prediction of incident tuberculosis disease in household contacts	2016	tuberculosis		Clinical Infectious Diseases	Uganda											African										East Africa									Uganda	African	East Africa	States	Western European and Others	States	Western European and Others
Jonnalagadda S., Payne B.L., Brown E., Wamalwa D., Obimbo E.M., Majiwa M., Farquhar C., Otieno P., Mbori-Ngacha D., John-Stewart G.	Latent tuberculosis detection by interferon γ release assay during pregnancy predicts active tuberculosis and mortality in human immunodeficiency virus type 1-infected women and their children	2010	tuberculosis	HIV	Journal of Infectious Diseases	Kenya											African										East Africa									States	Western European and Others				States	Western European and Others
Joseph S., Jones F.M., Walter K., Fulford A.J., Kimani G., Mwatha J.K., Kamau T., Kariuki H.C., Kazibwe F., Tukahebwa E., Kabatereine N.B., Ouma J.H., Vennervald B.J., Dunne D.W.	Increases in human T helper 2 cytokine responses to Schistosoma mansoni worm and worm-tegument antigens are induced by treatment with praziquantel	2004	NTD		Journal of Infectious Diseases	Uganda											African										East Africa									Kingdom	Western European and Others				Kingdom	Western European and Others
Kajubi R., Huang L., Were M., Kiconco S., Li F., Marzan F., Gingrich D., Nyunt M.M., Ssebuliba J., Mwebaza N., Aweeka F.T., Parikh S.	Parasite clearance and artemether pharmacokinetics parameters over the course of artemether-lumefantrine treatment for malaria in human immunodeficiency virus (HIV)-infected and HIV-uninfected Ugandan children	2016	malaria	HIV	Open Forum Infectious Diseases	Uganda											African										East Africa									Uganda	African	East Africa			States	Western European and Others
Kakuru A., Achan J., Muhindo M.K., Ikilezi G., Arinaitwe E., Mwangwa F., Ruel T., Clark T.D., Charlebois E., Rosenthal P.J., Havlir D., Kamya M.R., Tappero J.W., Dorsey G.	Artemisinin-based combination therapies are efficacious and safe for treatment of uncomplicated malaria in HIV-infected ugandan children	2014	malaria	HIV	Clinical Infectious Diseases	Uganda											African										East Africa									Uganda	African	East Africa			States	Western European and Others
Kambugu A., Meya D.B., Rhein J., O'Brien M., Janoff E.N., Ronald A.R., Kamya M.R., Mayanja-Kizza H., Sande M.A., Bohjanen P.R., Boulware D.R.	Outcomes of cryptococcal meningitis in Uganda before and after the availability of highly active antiretroviral therapy	2008	meningitis	HIV	Clinical Infectious Diseases	Uganda											African										East Africa									Uganda	African	East Africa			States	Western European and Others
Kamya M.R., Gasasira A.F., Yeka A., Bakyaita N., Nsobya S.L., Francis D., Rosenthal P.J., Dorsey G., Havlir D.	Effect of HIV-1 infection on antimalarial treatment outcomes in Uganda: A population-based study	2006	HIV	malaria	Journal of Infectious Diseases	Uganda											African										East Africa									Uganda	African	East Africa			States	Western European and Others
Kapiga S.H., Sam N.E., Bang H., Ni Q., Ao T.T.H., Kiwelu I., Chiduo S., Ndibe U., Seage III G., Coplan P., Shao J., Rosenberg Z.F., Essex M.	The role of herpes simplex virus type 2 and other genital infections in the acquisition of HIV-1 among high-risk women in northern Tanzania	2007	HIV	other	Journal of Infectious Diseases	Tanzania											African										East Africa									States	Western European and Others				States	Western European and Others
Kariuki H.C., Mbugua G., Magak P., Bailey J.A., Muchiri E.M., Thiongo F.W., King C.H., Butterworth A.E., Ouma J.H., Blanton R.E.	Prevalence and familial aggregation of schistosomal liver morbidity in Kenya: Evaluation by new ultrasound criteria	2001	NTD		Journal of Infectious Diseases	Kenya											African										East Africa									Kenya	African	East Africa			States	Western European and Others
Katrak S., Day N., Ssemmondo E., Kwarisiima D., Midekisa A., Greenhouse B., Kamya M., Havlir D., Dorsey G.	Community-wide Prevalence of Malaria Parasitemia in HIV-Infected and Uninfected Populations in a High-Transmission Setting in Uganda	2016	malaria	HIV	Journal of Infectious Diseases	Uganda											African										East Africa									States	Western European and Others				States	Western European and Others
Kaul R., Nagelkerke N.J., Kimani J., Ngugi E., Bwayo J.J., MacDonald K.S., Rebbaprgada A., Fonck K., Temmerman M., Ronald A.R., Moses S., Bossen B., Kamunyo G., Wanguru R., Mwakisha R., Waithira G., Nganga D., Nyambogo C., Ombette J., Njeri J., Onyango I., Li B., Malonza I., Maclean I., Mwangi F., Saskin R., Strauss J., Kariuki S.	Prevalent herpes simplex virus type 2 infection is associated with altered vaginal flora and an increased susceptibility to multiple sexually transmitted infections	2007	other		Journal of Infectious Diseases	Kenya											African										East Africa									Kenya	African	East Africa	Canada	Western European and Others	Group Author
Kaydos-Daniels S.C., Miller W.C., Hoffman I., Price M.A., Martinson F., Chilongozi D., Namakwha D., Gama S., Phakati S., Cohen M.S., Hobbs M.M.	The use of specimens from various genitourinary sites in men, to detect Trichomonas vaginalis infection	2004	other		Journal of Infectious Diseases	Malawi											African										East Africa									States	Western European and Others				States	Western European and Others
Kebba A., Kaleebu P., Rowland S., Ingram R., Whitworth J., Imami N., Gotch F.	Distinct patterns of peripheral HIV-1-specific interferon-γ responses in exposed HIV-1-seronegative individuals	2004	HIV		Journal of Infectious Diseases	Uganda											African										East Africa									Uganda	African	East Africa	Kingdom	Western European and Others	Kingdom	Western European and Others
Keenan J.D., Ayele B., Gebre T., Moncada J., Stoller N.E., Zhou Z., Porco T.C., McCulloch C.E., Gaynor B.D., Emerson P.M., Schachter J., Lietman T.M.	Ribosomal RNA evidence of ocular chlamydia trachomatis infection following 3 annual mass azithromycin distributions in communities with highly prevalent trachoma	2012	NTD		Clinical Infectious Diseases	Ethiopia											African										East Africa									States	Western European and Others				States	Western European and Others
Keenan J.D., Klugman K.P., McGee L., Vidal J.E., Chochua S., Hawkins P., Cevallos V., Gebre T., Tadesse Z., Emerson P.M., Jorgensen J.H., Gaynor B.D., Lietman T.M.	Evidence for clonal expansion after antibiotic selection pressure: Pneumococcal multilocus sequence types before and after mass azithromycin treatments	2015	respiratory illness		Journal of Infectious Diseases	Ethiopia											African										East Africa									States	Western European and Others				States	Western European and Others
Kinyanjui S.M., Mwangi T., Bull P.C., Newbold C.I., Marsh K.	Protection against clinical malaria by heterologous immunoglobulin G antibodies against malaria-infected erythrocyte variant surface antigens requires interaction with asymptomatic infections	2004	malaria		Journal of Infectious Diseases	Kenya											African										East Africa									Kenya	African	East Africa	Kingdom	Western European and Others	Kingdom	Western European and Others
Kisakye A., Makumbi I., Nansera D., Lewis R., Braka F., Wobudeya E., Chaplain D., Nalumansi E., Mbabazi W., Gessner B.D.	Surveillance for Streptococcus pneumoniae meningitis in children aged <5 years: Implications for immunization in Uganda	2009	meningitis		Clinical Infectious Diseases	Uganda											African										East Africa									Uganda	African	East Africa			France	Western European and Others
Kiwanuka N., Laeyendecker O., Robb M., Kigozi G., Arroyo M., McCutchan F., Eller L.A., Eller M., Makumbi F., Birx D., Wabwire-Mangen F., Serwadda D., Sewankambo N.K., Quinn T.C., Wawer M., Gray R.	Effect of human immunodeficiency virus type 1 (HIV-1) subtype on disease progression in persons from Rakai, Uganda, with incident HIV-1 infection	2008	HIV		Journal of Infectious Diseases	Uganda											African										East Africa									Uganda	African	East Africa	States	Western European and Others	States	Western European and Others
Kiwanuka N., Sanders E.J., Rwaguma E.B., Kawamata J., Ssengooba F.P., Najjemba R., Were W.A., Lamunu M., Bagambisa G., Burkot T.R., Dunster L., Lutwama J.J., Martin D.A., Cropp C.B., Karabatsos N., Lanciotti R.S., Tsai T.F., Campbell G.L.	O'nyong-nyong fever in south-central Uganda, 1996-1997: Clinical features and validation of a clinical case definition for surveillance purposes	1999	other		Clinical Infectious Diseases	Uganda											African										East Africa									Uganda	African	East Africa			States	Western European and Others
Knopp S., Mohammed K.A., Speich B., Hattendorf J., Khamis I.S., Khamis A.N., Stothard J.R., Rollinson D., Marti H., Utzinger J.	Albendazole and mebendazole administered alone or in combination with ivermectin against Trichuris trichiura: A randomized controlled trial	2010	NTD		Clinical Infectious Diseases	Tanzania											African										East Africa									Switzerland	Western European and Others				Switzerland	Western European and Others
Knust B., Schafer I.J., Wamala J., Nyakarahuka L., Okot C., Shoemaker T., Dodd K., Gibbons A., Balinandi S., Tumusiime A., Campbell S., Newman E., Lasry E., Declerck H., Boum Y., Makumbi I., Bosa H.K., Mbonye A., Aceng J.R., Nichol S.T., Ströher U., Rollin P.E.	Multidistrict Outbreak of Marburg Virus Disease - Uganda, 2012	2015	other		Journal of Infectious Diseases	Uganda											African										East Africa									States	Western European and Others				States	Western European and Others
Koehler R.N., Alter G., Tovanabutra S., Saathoff E., Arroyo M.A., Walsh A.M., Sanders-Buell E.E., Maboko L., Hoelscher M., Robb M.L., Michael N.L., McCutchan F.E., Kim J.H., Kijak G.H.	Natural killer cell-mediated innate sieve effect on HIV-1: The impact of KIR/HLA polymorphism on HIV-1 subtype-specific acquisition in East Africa	2013	HIV		Journal of Infectious Diseases	Tanzania											African										East Africa									States	Western European and Others				States	Western European and Others
Koehler R.N., Walsh A.M., Saathoff E., Tovanabutra S., Arroyo M.A., Currier J.R., Maboko L., Hoelsher M., Robb M.L., Michael N.L., McCutchan F.E., Kim J.H., Kijak G.H.	Class I HLA-A*7401 is associated with protection from HIV-1 acquisition and disease progression in Mbeya, Tanzania	2010	HIV		Journal of Infectious Diseases	Tanzania											African										East Africa									States	Western European and Others				States	Western European and Others
Kourtis A.P., Ibegbu C.C., Wiener J., King C.C., Tegha G., Kamwendo D., Kumwenda J., Kaur S.P., Flax V., Ellington S., Kacheche Z., Kayira D., Chasela C., Van Der Horst C., Jamieson D.J.	Role of intestinal mucosal integrity in HIV transmission to infants through breast-feeding: The BAN study	2013	HIV		Journal of Infectious Diseases	Malawi											African										East Africa									States	Western European and Others				States	Western European and Others
Kublin J.G., Cortese J.F., Njunju E.M., Mukadam R.A.G., Wirima J.J., Kazembe P.N., Djimdé A.A., Kouriba B., Taylor T.E., Plowe C.V.	Reemergence of chloroquine-sensitive Plasmodium falciparum malaria after cessation of chloroquine use in Malawi	2003	tuberculosis		Journal of Infectious Diseases	Malawi											African										East Africa									Malawi	African	East Africa	States	Western European and Others	States	Western European and Others
Kumwenda J.J., Makanani B., Taulo F., Nkhoma C., Kafulafula G., Li Q., Kumwenda N., Taha T.E.	Natural history and risk factors associated with early and established HIV type 1 infection among reproductive-age women in Malawi	2008	HIV		Clinical Infectious Diseases	Malawi											African										East Africa									Malawi	African	East Africa			States	Western European and Others
Kumwenda N., Miotti P.G., Taha T.E., Broadhead R., Biggar R.J., Jackson J.B., Melikian G., Semba R.D.	Antenatal vitamin A supplementation increases birth weight and decreases anemia among infants born to human immunodeficiency virus-infected women in Malawi	2002	HIV		Clinical Infectious Diseases	Malawi											African										East Africa									States	Western European and Others				States	Western European and Others
Kupka R., Mugusi F., Aboud S., Hertzmark E., Spiegelman D., Fawzi W.W.	Effect of selenium supplements on hemoglobin concentration and morbidity among HIV-1-infected tanzanian women	2009	HIV		Clinical Infectious Diseases	Tanzania											African										East Africa									Senegal	African	West Africa	States	Western European and Others	States	Western European and Others
Kwiek J.J., Arney L.A., Harawa V., Pedersen B., Mwapasa V., Rogerson S.J., Meshnick S.R.	Maternal-fetal DNA admixture is associated with intrapartum mother-to-child transmission of HIV-1 in Blantyre, Malawi	2008	HIV		Journal of Infectious Diseases	Malawi											African										East Africa									States	Western European and Others				States	Western European and Others
L'Homme R.F.A., Muro E.P., Droste J.A.H., Wolters L.R., Van Ewijk-Beneken Kolmer N.W.J., Schimana W., Burger D.M.	Therapeutic drug monitoring of nevirapine in resource-limited settings	2008	HIV		Clinical Infectious Diseases	Tanzania											African										East Africa									Netherlands	Western European and Others				Netherlands	Western European and Others
Lahey T., Czechura T., Crabtree S., Arbeit R.D., Matee M., Horsburgh C.R., Mackenzie T., Bakari M., Pallangyo K., Von Reyn C.F.	Greater preexisting interferon γ responses to mycobacterial antigens and lower bacillary load during hiv-associated tuberculosis	2013	HIV	tuberculosis	Journal of Infectious Diseases	Tanzania											African										East Africa									States	Western European and Others				States	Western European and Others
Lahey T., MacKenzie T., Arbeit R.D., Bakari M., Mtei L., Matee M., Maro I., Horsburgh C.R., Pallangyo K., Von Reyn C.F.	Recurrent tuberculosis risk among HIV-infected adults in Tanzania with prior active tuberculosis	2013	tuberculosis	HIV	Clinical Infectious Diseases	Tanzania											African										East Africa									States	Western European and Others				States	Western European and Others
Lahey T., Sheth S., Matee M., Arbeit R., Horsburgh C.R., Mtei L., MacKenzie T., Bakari M., Vuola J.M., Pallangyo K., Von Reyn C.F.	Interferon γ responses to mycobacterial antigens protect against subsequent HIV-associated tuberculosis	2010	tuberculosis	HIV	Journal of Infectious Diseases	Tanzania											African										East Africa									States	Western European and Others				States	Western European and Others
Lambdin B.H., Masao F., Chang O., Kaduri P., Mbwambo J., Magimba A., Sabuni N., Bruce R.D.	Methadone treatment for HIV prevention- Feasibility, retention, and predictors of attrition in Dar es Salaam, Tanzania: A Retrospective cohort study	2014	HIV		Clinical Infectious Diseases	Tanzania											African										East Africa									States	Western European and Others				States	Western European and Others
Lancioni C.L., Mahan C.S., Johnson D.F., Walusimbi M., Chervenak K.A., Nalukwago S., Charlebois E., Havlir D., Mayanja-Kizza H., Whalen C.C., Boom W.H.	Effects of antiretroviral therapy on immune function of HIV-infected adults with pulmonary tuberculosis and CD4+ &gt;350 cells/mm3	2011	tuberculosis		Journal of Infectious Diseases	Uganda											African										East Africa									States	Western European and Others				States	Western European and Others
Laufer M.K., Takala-Harrison S., Dzinjalamala F.K., Colin Stine O., Taylor T.E., Plowe C.V.	Return of chloroquine-susceptible falciparum malaria in malawi was a reexpansion of diverse susceptible parasites	2010	malaria		Journal of Infectious Diseases	Malawi											African										East Africa									Malawi	African	East Africa	States	Western European and Others	States	Western European and Others
Laufer M.K., Van Oosterhout J.J.G., Thesing P.C., Thumba F., Zijlstra E.E., Graham S.M., Taylor T.E., Plowe C.V.	Impact of HIV-associated immunosuppression on malaria infection and disease in Malawi	2006	malaria	HIV	Journal of Infectious Diseases	Malawi											African										East Africa									States	Western European and Others				States	Western European and Others
Lavreys L., Baeten J.M., Chohan V., McClelland R.S., Hassan W.M., Richardson B.A., Mandaliya K., Ndinya-Achola J.O., Overbaugh J.	Higher set point plasma viral load and more-severe acute HIV type 1 (HIV-1) illness predict mortality among high-risk HIV-1-infected African women	2006	HIV		Clinical Infectious Diseases	Kenya											African										East Africa									Kenya	African	East Africa	States	Western European and Others	States	Western European and Others
Lavreys L., Baeten J.M., Kreiss J.K., Richardson B.A., Chohan B.H., Hassan W., Panteleeff D.D., Mandaliya K., Ndinya-Achola J.O., Overbaugh J.	Injectable Contraceptive Use and Genital Ulcer Disease during the Early Phase of HIV-1 Infection Increase Plasma Virus Load in Women	2004	HIV		Journal of Infectious Diseases	Kenya											African										East Africa									States	Western European and Others				States	Western European and Others
Lavreys L., Baeten J.M., Overbaugh J., Panteleeff D.D., Chohan B.H., Richardson B.A., Mandaliya K., Ndinya-Achola J.O., Kreiss J.K.	Virus load during primary human immunodeficiency virus (HIV) type 1 infection is related to the severity of acute HIV illness in Kenyan women	2002	HIV		Clinical Infectious Diseases	Kenya											African										East Africa									States	Western European and Others				States	Western European and Others
Lavreys L., Chohan B., Ashley R., Richardson B.A., Corey L., Mandaliya K., Ndinya-Achola J.O., Kreiss J.K.	Human herpesvirus 8: Seroprevalence and correlates in prostitutes in Mombasa, Kenya	2003	other		Journal of Infectious Diseases	Kenya											African										East Africa									Kenya	African	East Africa	States	Western European and Others	States	Western European and Others
Lavreys L., Rakwar J.P., Thompson M.L., Jackson D.J., Mandaliya K., Chohan B.H., Bwayo J.J., Ndinya-Achola J.O., Kreiss J.K.	Effect of circumcision on incidence of human immunodeficiency virus type 1 and other sexually transmitted diseases: A prospective cohort study of trucking company employees in Kenya	1999	HIV	other	Journal of Infectious Diseases	Kenya											African										East Africa									States	Western European and Others				States	Western European and Others
Lavreys L., Thompson M.L., Martin Jr. H.L., Mandaliya K., Ndinya-Achola J.O., Bwayo J.J., Kreiss J.	Primary human immunodeficiency virus type 1 infection: Clinical manifestations among women in Mombasa, Kenya	2000	HIV		Clinical Infectious Diseases	Kenya											African										East Africa									Kenya	African	East Africa	States	Western European and Others	States	Western European and Others
Lee S., Byakwaga H., Boum Y., Burdo T.H., Williams K.C., Lederman M.M., Huang Y., Tracy R.P., Cao H., Haberer J.E., Kembabazi A., Bangsberg D.R., Martin J.N., Hunt P.W.	Immunologic pathways that predict mortality in HIV-infected Ugandans initiating antiretroviral therapy	2017	HIV		Journal of Infectious Diseases	Uganda											African										East Africa									States	Western European and Others				States	Western European and Others
Lee S.A., Yeka A., Nsobya S.L., Dokomajilar C., Rosenthal P.J., Talisuna A., Dorsey G.	Complexity of Plasmodium falciparum infections and antimalarial drug efficacy at 7 sites in Uganda	2006	malaria		Journal of Infectious Diseases	Uganda											African										East Africa									States	Western European and Others				States	Western European and Others
Leenstra T., Ter Kuile F.O., Kariuki S.K., Nixon C.P., Oloo A.J., Kager P.A., Kurtis J.D.	Dehydroepiandrosterone sulfate levels associated with decreased malaria parasite density and increased hemoglobin concentration in pubertal girls from western Kenya	2003	malaria		Journal of Infectious Diseases	Kenya											African										East Africa									Kenya	African	East Africa	Netherlands	Western European and Others	States	Western European and Others
Letang E., Müller M.C., Ntamatungiro A.J., Kimera N., Faini D., Furrer H., Battegay M., Tanner M., Hatz C., Boulware D.R., Glass T.R.	Cryptococcal antigenemia in immunocompromised human immunodeficiency virus patients in rural Tanzania: A preventable cause of early mortality	2015	meningitis	HIV	Open Forum Infectious Diseases	Tanzania											African										East Africa									Tanzania	African	East Africa	Switzerland	Western European and Others	Switzerland	Western European and Others
Leutscher P.D.C., Pedersen M., Raharisolo C., Jensen J.S., Hoffmann S., Lisse I., Ostrowski S.R., Reimert C.M., Mauclere P., Ullum H.	Increased prevalence of leukocytes and elevated cytokine levels in semen from Schistosoma haematobium-infected individuals	2005	NTD		Journal of Infectious Diseases	Madagascar											African										East Africa									Denmark	Western European and Others				Denmark	Western European and Others
Leutscher P.D.C., Ramarokoto C.-E., Hoffmann S., Jensen J.S., Ramaniraka V., Randrianasolo B., Raharisolo C., Migliani R., Christensen N.	Coexistence of urogenital schistosomiasis and sexually transmitted infection in women and men living in an area where Schistosoma haematobium is endemic	2008	NTD	other	Clinical Infectious Diseases	Madagascar											African										East Africa									Madagascar	African	East Africa	Denmark	Western European and Others	Denmark	Western European and Others
Li J., Zhang W.-B., Wilson M., Ito A., McManus D.P.	A Novel Recombinant Antigen for Immunodiagnosis of Human Cystic Echinococcosis	2003	NTD		Journal of Infectious Diseases	Kenya											African										East Africa									Australia	Western European and Others				Australia	Western European and Others
Liu E., Armstrong C., Spiegelman D., Chalamilla G., Njelekela M., Hawkins C., Hertzmark E., Li N., Aris E., Muhihi A., Semu H., Fawzi W.	First-line antiretroviral therapy and changes in lipid levels over 3 years among HIV-infected adults in Tanzania	2013	HIV		Clinical Infectious Diseases	Tanzania											African										East Africa									States	Western European and Others				States	Western European and Others
Liu E., Spiegelman D., Semu H., Hawkins C., Chalamilla G., Aveika A., Nyamsangia S., Mehta S., Mtasiwa D., Fawzi W.	Nutritional status and mortality among HIV-infected patients receiving antiretroviral therapy in Tanzania	2011	HIV		Journal of Infectious Diseases	Tanzania											African										East Africa									States	Western European and Others				States	Western European and Others
Lochhead J., Movaffaghy A., Falsini B., Winstanley P.A., Mberu E.K., Riva C.E., Molyneux M.E., Taylor T.E., Harding S.P.	The effect of quinine on the electroretinograms of children with pediatric cerebral malaria	2003	malaria		Journal of Infectious Diseases	Malawi											African										East Africa									Kingdom	Western European and Others				Kingdom	Western European and Others
Loharikar A., Briere E., Ope M., Langat D., Njeru I., Gathigi L., Makayotto L., Ismail A.M., Thuranira M., Abade A., Amwayi S., Omolo J., Oundo J., De Cock K.M., Breiman R.F., Ayers T., Mintz E., O'Reilly C.E.	A national cholera epidemic with high case fatality rates-Kenya 2009	2013	diarrheal illness		Journal of Infectious Diseases	Kenya											African										East Africa									States	Western European and Others				States	Western European and Others
Longley N., Muzoora C., Taseera K., Mwesigye J., Rwebembera J., Chakera A., Wall E., Andia I., Jaffar S., Harrison T.S.	Dose response effect of high-dose fluconazole for HIV-associated cryptococcal meningitis in southwestern Uganda	2008	meningitis	HIV	Clinical Infectious Diseases	Uganda											African										East Africa									Uganda	African	East Africa	Kingdom	Western European and Others	Kingdom	Western European and Others
Lucian Davis J., Huang L., Kovacs J.A., Masur H., Murray P., Havlir D.V., Worodria W.O., Charlebois E.D., Srikantiah P., Cattamanchi A., Huber C., Shea Y.R., Chow Y., Fischer S.H.	Polymerase chain reaction of secA1 on sputum or oral wash samples for the diagnosis of pulmonary tuberculosis	2009	tuberculosis		Clinical Infectious Diseases	Uganda											African										East Africa									States	Western European and Others				States	Western European and Others
Luebbert J., Tweya H., Phiri S., Chaweza T., Mwafilaso J., Hosseinipour M.C., Ramroth H., Schnitzler P., Neuhann F.	Virological failure and drug resistance in patients on antiretroviral therapy after treatment interruption in lilongwe, Malawi	2012	HIV		Clinical Infectious Diseases	Malawi											African										East Africa									Germany	Western European and Others				Germany	Western European and Others
Luetkemeyer A.F., Rosenkranz S.L., Lu D., Grinsztejn B., Sanchez J., Ssemmanda M., Sanne I., Mcilleron H., Havlir D.V., Haas D.W.	Combined effect of CYP2B6 and NAT2 genotype on plasma efavirenz exposure during rifampin-based antituberculosis therapy in the STRIDE study	2015	tuberculosis		Clinical Infectious Diseases	Uganda											African										East Africa									States	Western European and Others				States	Western European and Others
Lutwama J.J., Bakamutumaho B., Kayiwa J.T., Chiiza R., Namagambo B., Katz M.A., Geissler A.L.	Clinic-and hospital-based sentinel influenza surveillance, Uganda 2007-2010	2012	respiratory illness		Journal of Infectious Diseases	Uganda											African										East Africa									Uganda	African	East Africa			States	Western European and Others
Lynch C., Pearce R., Pota H., Cox J., Abeku T.A., Rwakimari J., Naidoo I., Tibenderana J., Roper C.	Emergence of a dhfr mutation conferring high-level drug resistance in Plasmodium falciparum populations from southwest Uganda	2008	malaria		Journal of Infectious Diseases	Uganda											African										East Africa									Kingdom	Western European and Others				Kingdom	Western European and Others
MacE K.E., Mwandama D., Jafali J., Luka M., Filler S.J., Sande J., Ali D., Kachur S.P., Mathanga D.P., Skarbinski J.	Adherence to treatment with artemether-lumefantrine for uncomplicated Malaria in Rural Malawi	2011	malaria		Clinical Infectious Diseases	Malawi											African										East Africa									States	Western European and Others				States	Western European and Others
Mackelprang R.D., Carrington M., John-Stewart G., Lohman-Payne B., Richardson B.A., Wamalwa D., Gao X., Majiwa M., Mbori-Ngacha D., Farquhar C.	Maternal human leukocyte antigen A*2301 is associated with increased mother-to-child HIV-1 transmission	2010	HIV		Journal of Infectious Diseases	Kenya											African										East Africa									States	Western European and Others				States	Western European and Others
Mackelprang R.D., John-Stewart G., Carrington M., Richardson B., Rowland-Jones S., Gao X., Mbori-Ngacha D., Mabuka J., Lohman-Payne B., Farquhar C.	Maternal HLA homozygosity and mother-child HLA concordance increase the risk of vertical transmission of HIV-1	2008	HIV		Journal of Infectious Diseases	Kenya											African										East Africa									States	Western European and Others				States	Western European and Others
MacLean L., Odiit M., MacLeod A., Morrison L., Sweeney L., Cooper A., Kennedy P.G.E., Sternberg J.M.	Spatially and genetically distinct African trypanosome virulence variants defined by host interferon-γ response	2007	NTD		Journal of Infectious Diseases	Uganda											African										East Africa									Kingdom	Western European and Others				Kingdom	Western European and Others
MacLean L., Odiit M., Sternberg J.M.	Nitric oxide and cytokine synthesis in human African trypanosomiasis	2001	NTD		Journal of Infectious Diseases	Uganda											African										East Africa									Kingdom	Western European and Others				Kingdom	Western European and Others
Maitland K., Pamba A., English M., Peshu N., Marsh K., Newton C., Levin M.	Randomized trial of volume expansion with albumin or saline in children with severe malaria: Preliminary evidence of albumin benefit	2005	malaria		Clinical Infectious Diseases	Kenya											African										East Africa									Kenya	African	East Africa	Kingdom	Western European and Others	Kingdom	Western European and Others
Maitland K., Pamba A., Fegan G., Njuguna P., Nadel S., Newton C.R.J.C., Lowe B.	Perturbations in electrolyte levels in Kenyan children with severe malaria complicated by acidosis	2005	malaria		Clinical Infectious Diseases	Kenya											African										East Africa									Kenya	African	East Africa	Kingdom	Western European and Others	Kingdom	Western European and Others
Malhotra I., Mungai P., Muchiri E., Kwiek J.J., Meshnick S.R., King C.L.	Umbilical cord-blood infections with Plasmodium falciparum malaria are acquired antenatally in Kenya	2006	malaria		Journal of Infectious Diseases	Kenya											African										East Africa									States	Western European and Others				States	Western European and Others
Malhotra I., Mungai P.L., Wamachi A.N., Tisch D., Kioko J.M., Ouma J.H., Muchiri E., Kazura J.W., King C.L.	Prenatal T cell immunity to Wuchereria bancrofti and its effect on filarial immunity and infection susceptibility during childhood	2006	NTD		Journal of Infectious Diseases	Kenya											African										East Africa									States	Western European and Others				States	Western European and Others
Malmberg M., Ferreira P.E., Tarning J., Ursing J., Ngasala B., Björkman A., Mårtensson A., Gil J.P.	Plasmodium falciparum drug resistance phenotype as assessed by patient antimalarial drug levels and its association with pfmdr1 polymorphisms	2013	malaria		Journal of Infectious Diseases	Tanzania											African										East Africa									Sweden	Western European and Others				Sweden	Western European and Others		States	Western European and Others
Malonza I.M., Tyndall M.W., Ndinya-Achola J.O., Maclean I., Omar S., MacDonald K.S., Perriens J., Orle K., Plummer F.A., Ronald A.R., Moses S.	A randomized, double-blind, placebo-controlled trial of single-dose ciprofloxacin versus erythromycin for the treatment of chancroid in Nairobi, Kenya	1999	other		Journal of Infectious Diseases	Kenya											African										East Africa									Kenya	African	East Africa			Canada	Western European and Others
Manabe Y.C., Zawedde-Muyanja S., Burnett S.M., Mugabe F., Naikoba S., Coutinho A., Afayo V., Asiimwe J., Kairanya M., Kiragga A., Kuteesa D., Mugabe P., Musisi K., Sserubuga F.	Rapid improvement in passive tuberculosis case detection and tuberculosis treatment outcomes after implementation of a bundled laboratory diagnostic and on-site training intervention targeting mid-level providers	2015	tuberculosis		Open Forum Infectious Diseases	Uganda											African										East Africa									Uganda	African	East Africa	States	Western European and Others	Group Author
Manhart L.E., Mostad S.B., Baeten J.M., Astete S.G., Mandaliya K., Totten P.A.	High Mycoplasma genitalium organism burden is associated with shedding of HIV-1 DNA from the cervix	2008	HIV	other	Journal of Infectious Diseases	Kenya											African										East Africa									States	Western European and Others				States	Western European and Others
Manjurano A., Sepulveda N., Nadjm B., Mtove G., Wangai H., Maxwell C., Olomi R., Reyburn H., Drakeley C.J., Riley E.M., Clark T.G.	USP38, FREM3, SDC1, DDC, and LOC727982 Gene Polymorphisms and Differential Susceptibility to Severe Malaria in Tanzania	2015	malaria		Journal of Infectious Diseases	Tanzania											African										East Africa									Tanzania	African	East Africa			Kingdom	Western European and Others
Mårtensson A., Ngasala B., Ursing J., Veiga M.I., Wiklund L., Membi C., Montgomery S.M., Premji Z., Färnert A., Björkman A.	Influence of consecutive-day blood sampling on polymerase chain reaction-adjusted parasitological cure rates in an antimalarial-drug trial conducted in Tanzania	2007	malaria		Journal of Infectious Diseases	Tanzania											African										East Africa									Sweden	Western European and Others				Sweden	Western European and Others
Mårtensson A., Strömberg J., Sisowath C., Msellem M.I., Gil J.P., Montgomery S.M., Olliaro P., Ali A.S., Björkman A.	Efficacy of artesunate plus amodiaquine versus that of artemether- lumefantrine for the treatment of uncomplicated childhood Plasmodium falciparum malaria in Zanzibar, Tanzania	2005	malaria		Clinical Infectious Diseases	Tanzania											African										East Africa									Sweden	Western European and Others				Sweden	Western European and Others
Martin Jr. H.L., Richardson B.A., Nyange P.M., Lavreys L., Hillier S.L., Chohan B., Mandaliya K., Ndinya-Achola J.O., Bwayo J., Kreiss J.	Vaginal lactobacilli, microbial flora, and risk of human immunodeficiency virus type 1 and sexually transmitted disease acquisition	1999	HIV		Journal of Infectious Diseases	Kenya											African										East Africa									States	Western European and Others				States	Western European and Others
Matee M., Lahey T., Vuola J.M., Mtei L., Cole B.F., Bakari M., Arbeit R.D., Horsburgh C.R., Pallangyo K., Von Reyn C.F.	Baseline mycobacterial immune responses in HIV-infected adults primed with bacille Calmette-Guérin during childhood and entering a tuberculosis booster vaccine trial	2007	tuberculosis		Journal of Infectious Diseases	Tanzania											African										East Africa									Tanzania	African	East Africa			States	Western European and Others
Mayanja-Kizza H., Johnson J.L., Hirsch C.S., Peters P., Surewicz K., Wu M., Nalugwa G., Mubiru F., Luzze H., Wajja A., Aung H., Ellner J.J., Whalen C., Toossi Z.	Macrophage-activating cytokines in human immununodeficiency virus type 1-infected and -uninfected patients with pulmonary tuberculosis	2001	HIV	tuberculosis	Journal of Infectious Diseases	Uganda											African										East Africa									Uganda	African	East Africa			States	Western European and Others
Mayanja-Kizza H., Jones-Lopez E., Okwera A., Wallis R.S., Ellner J.J., Mugerwa R.D., Whalen C.C.	Immunoadjuvant prednisolone therapy for HIV-associated tuberculosis: A phase 2 clinical trial in Uganda	2005	HIV		Journal of Infectious Diseases	Uganda											African										East Africa									Uganda	African	East Africa			States	Western European and Others
Mayanja-Kizza H., Wajja A., Wu M., Peters P., Nalugwa G., Mubiru F., Aung H., Vanham G., Hirsch C., Whalen C., Ellner J., Toossi Z.	Activation of β-chemokines and CCR5 in persons infected with human immunodeficiency virus type 1 and tuberculosis	2001	HIV	tuberculosis	Journal of Infectious Diseases	Uganda											African										East Africa									Uganda	African	East Africa			States	Western European and Others
Mayor A., Kumar U., Bardají A., Gupta P., Jiménez A., Hamad A., Sigaúque B., Singh B., Quintó L., Kumar S., Gupta P.K., Chauhan V.S., Dobaño C., Alonso P.L., Menéndez C., Chitnis C.E.	Improved pregnancy outcomes in women exposed to malaria with high antibody levels against plasmodium falciparum	2013	malaria		Journal of Infectious Diseases	Mozambique											African										East Africa									Mozambique	African	East Africa	Spain	Western European and Others	India	Asia-Pacific
Mbulaiteye S., Marshall V., Bagni R.K., Wang C.-D., Mbisa G., Bakaki P.M., Owor A.M., Ndugwa C.M., Engels E.A., Katongole-Mbidde E., Biggar R.J., Whitby D.	Molecular evidence for mother-to-child transmission of Kaposi sarcoma-associated herpesvirus in Uganda and K1 gene evolution within the host	2006	other		Journal of Infectious Diseases	Uganda											African										East Africa									States	Western European and Others				States	Western European and Others
Mbulaiteye S.M., Pfeiffer R.M., Engels E.A., Marshall V., Bakaki P.M., Owor A.M., Ndugwa C.M., Katongole-Mbiddle E., Goedert J.J., Biggar R.J., Whitby D.	Detection of Kaposi sarcoma-associated herpesvirus DNA in saliva and buffy-coat samples from children with sickle cell disease in Uganda	2004	other		Journal of Infectious Diseases	Uganda											African										East Africa									States	Western European and Others				States	Western European and Others
Mbulaiteye S.M., Pfeiffer R.M., Whitby D., Brubaker G.R., Shao J., Biggar R.J.	Human herpesvirus 8 infection within families in rural Tanzania	2003	malaria		Journal of Infectious Diseases	Tanzania											African										East Africa									States	Western European and Others				States	Western European and Others
Mbulaiteye S.M., Walters M., Engels E.A., Bakaki P.M., Ndugwa C.M., Owor A.M., Goedert J.J., Whitby D., Biggar R.J.	High levels of Epstein-Barr virus DNA in saliva and peripheral blood from Ugandan mother-child pairs	2006	other		Journal of Infectious Diseases	Uganda											African										East Africa									States	Western European and Others				States	Western European and Others
McClelland R.S., Lavreys L., Katingima C., Overbaugh J., Chohan V., Mandaliya K., Ndinya-Achola J., Baeten J.M.	Contribution of HIV-1 infection to acquisition of sexually transmitted disease: A 10-year prospective study	2005	HIV		Journal of Infectious Diseases	Kenya											African										East Africa									Kenya	African	East Africa	States	Western European and Others	States	Western European and Others
McClelland R.S., Richardson B.A., Hassan W.M., Chohan V., Lavreys L., Mandaliya K., Kiarie J., Jaoko W., Ndinya-Achola J.O., Baeten J.M., Kurth A.E., Holmes K.K.	Improvement of vaginal health for Kenyan women at risk for acquisition of human immunodeficiency virus type 1: Results of a randomized trial	2008	HIV		Journal of Infectious Diseases	Kenya											African										East Africa									Kenya	African	East Africa	States	Western European and Others	States	Western European and Others
McClelland R.S., Richardson B.A., Hassan W.M., Graham S.M., Kiarie J., Baeten J.M., Mandaliya K., Jaoko W., Ndinya-Achola J.O., Holmes K.K.	Prospective study of vaginal bacteria flora and other risk factors for vulvovaginal candidiasis	2009	other		Journal of Infectious Diseases	Kenya											African										East Africa									Kenya	African	East Africa	States	Western European and Others	States	Western European and Others
McClelland R.S., Sangaré L., Hassan W.M., Lavreys L., Mandaliya K., Kiarie J., Ndinya-Achola J., Jaoko W., Baeten J.M.	Infection with Trichomonas vaginalis increases the risk of HIV-1 acquisition	2007	other	HIV	Journal of Infectious Diseases	Kenya											African										East Africa									Kenya	African	East Africa	States	Western European and Others	States	Western European and Others
McCollum A.M., Poe A.C., Hamel M., Huber C., Zhou Z., Shi Y.P., Ouma P., Vulule J., Bloland P., Slutsker L., Barnwell J.W., Udhayakumar V., Escalante A.A.	Antifolate resistance in Plasmodium falciparum: Multiple origins and identification of novel dhfr alleles	2006	malaria		Journal of Infectious Diseases	Kenya											African										East Africa									States	Western European and Others				States	Western European and Others
McFarland E.J., Powell T.M., Onyango-Makumbi C., Zhang W., Melander K., Naluyima P., Okurut S., Eller M.A., Fowler M.G., Janoff E.N.	Ontogeny of CD4+ t lymphocytes with phenotypic susceptibility to HIV-1 during exclusive and nonexclusive breastfeeding in HIV-1-exposed ugandan infants	2017	HIV		Journal of Infectious Diseases	Uganda											African										East Africa									States	Western European and Others				States	Western European and Others
Mehta S., Hunter D.J., Mugusi F.M., Spiegelman D., Manji K.P., Giovannucci E.L., Hertzmark E., Msamanga G.I., Fawzi W.W.	Perinatal outcomes, including mother-to-child transmission of HIV, and child mortality and their association with maternal Vitamin D status in tanzania	2009	HIV		Journal of Infectious Diseases	Tanzania											African										East Africa									States	Western European and Others				States	Western European and Others
Mehta S.A., Ahmed A., Laverty M., Holzman R.S., Valentine F., Sivapalasingam S.	Sex differences in the incidence of peripheral neuropathy among Kenyans initiating antiretroviral therapy	2011	HIV		Clinical Infectious Diseases	Kenya											African										East Africa									States	Western European and Others				States	Western European and Others
Mehta S.D., Moses S., Agot K., Maclean I., Odoyo-June E., Li H., Bailey R.C.	Medical male circumcision and herpes simplex virus 2 acquisition: Posttrial surveillance in kisumu, Kenya	2013	other		Journal of Infectious Diseases	Kenya											African										East Africa									States	Western European and Others				States	Western European and Others
Mehta S.D., Moses S., Agot K., Parker C., Ndinya-Achola J.O., Maclean I., Bailey R.C.	Adult male circumcision does not reduce the risk of incident Neisseria gonorrhoeae, Chlamydia trachomatis, or Trichomonas vaginalis infection: Results from a randomized, controlled trial in Kenya	2009	other		Journal of Infectious Diseases	Kenya											African										East Africa									States	Western European and Others				States	Western European and Others
Meya D.B., Manabe Y.C., Castelnuovo B., Cook B.A., Elbireer A.M., Kambugu A., Kamya M.R., Bohjanen P.R., Boulware D.R.	Cost-Effectiveness of serum cryptococcal antigen screening to prevent deaths among HIV-Infected Persons with a CD4+ Cell Count ≤100 Cells/μL Who Start HIV therapy in resource-limited settings	2010	meningitis	HIV	Clinical Infectious Diseases	Uganda											African										East Africa									Uganda	African	East Africa	States	Western European and Others	States	Western European and Others
Meya D.B., Okurut S., Zziwa G., Rolfes M.A., Kelsey M., Cose S., Joloba M., Naluyima P., Palmer B.E., Kambugu A., Mayanja-Kizza H., Bohjanen P.R., Eller M.A., Wahl S.M., Boulware D.R., Manabe Y.C., Janoff E.N.	Cellular immune activation in cerebrospinal fluid from ugandans with cryptococcal meningitis and immune reconstitution inflammatory syndrome	2015	meningitis		Journal of Infectious Diseases	Uganda											African										East Africa									Uganda	African	East Africa	States	Western European and Others	States	Western European and Others
Micek M.A., Blanco A.J., Beck I.A., Dross S., Matunha L., Montoya P., Seidel K., Gantt S., Matediane E., Jamisse L., Gloyd S., Frenkel L.M.	Nevirapine resistance by timing of HIV type 1 infection in infants treated with single-dose nevirapine	2010	HIV		Clinical Infectious Diseases	Mozambique											African										East Africa									States	Western European and Others				States	Western European and Others
Micek M.A., Blanco A.J., Carlsson J., Beck I.A., Dross S., Matunha L., Seidel K., Montoya P., Gantt S., Matediana E., Jamisse L., Gloyd S., Frenkel L.M.	Effects of short-course zidovudine on the selection of nevirapine-resistant HIV-1 in women taking single-dose nevirapine	2012	HIV		Journal of Infectious Diseases	Mozambique											African										East Africa									States	Western European and Others				States	Western European and Others
Moore C.C., Jacob S.T., Pinkerton R., Meya D.B., Mayanja-Kizza H., Reynolds S.J., Scheld W.M.	Point-of-care lactate testing predicts mortality of severe sepsis in a predominantly HIV type 1-infected patient population in Uganda	2008	HIV		Clinical Infectious Diseases	Uganda											African										East Africa									States	Western European and Others				States	Western European and Others
Moore J.M., Ayisi J., Nahlen B.L., Misore A., Lal A.A., Udhayakumar V.	Immunity to placental malaria. II. Placental antigen-specific cytokine responses are impaired in human immunodeficiency virus-infected women	2000	HIV		Journal of Infectious Diseases	Kenya											African										East Africa									States	Western European and Others				States	Western European and Others
Moormann A.M., Chelimo K., Sumba O.P., Lutzke M.L., Ploutz-Snyder R., Newton D., Kazura J., Rochford R.	Exposure to holoendemic malaria results in elevated Epstein-Barr virus loads in children	2005	malaria	other	Journal of Infectious Diseases	Kenya											African										East Africa									States	Western European and Others				States	Western European and Others
Moormann A.M., Chelimo K., Sumba P.O., Tisch D.J., Rochford R., Kazura J.W.	Exposure to holoendemic malaria results in suppression of Epstein-Barr virus-specific T cell immunosurveillance in Kenyan children	2007	other		Journal of Infectious Diseases	Kenya											African										East Africa									States	Western European and Others				States	Western European and Others
Moormann A.M., Sullivan A.D., Rochford R.A., Chensue S.W., Bock P.J., Nyirenda T., Meshnick S.R.	Malaria and pregnancy: Placental cytokine expression and its relationship to intrauterine growth retardation	1999	malaria		Journal of Infectious Diseases	Malawi											African										East Africa									States	Western European and Others				States	Western European and Others
Moormann A.M., Sumba P.O., Chelimo K., Fang H., Tisch D.J., Dent A.E., John C.C., Long C.A., Vulule J., Kazura J.W.	Humoral and cellular immunity to plasmodium falciparum merozoite surface protein 1 and protection from infection with blood-stage parasites	2013	malaria		Journal of Infectious Diseases	Kenya											African										East Africa									States	Western European and Others				States	Western European and Others
Mor S.M., Tumwine J.K., Ndeezi G., Srinivasan M.G., Kaddu-Mulindwa D.H., Tzipori S., Griffiths J.K.	Respiratory cryptosporidiosis in HIV-seronegative children in Uganda: Potential for respiratory transmission	2010	diarrheal illness		Clinical Infectious Diseases	Uganda											African										East Africa									States	Western European and Others				States	Western European and Others
Mostad S.B., Kreiss J.K., Ryncarz A.J., Mandaliya K., Chohan B., Ndinya-Achola J., Bwayo J.J., Corey L.	Cervical shedding of herpes simplex virus in human immunodeficiency virus-infected women: Effects of hormonal contraception, pregnancy, and vitamin A deficiency	2000	HIV		Journal of Infectious Diseases	Kenya											African										East Africa									States	Western European and Others				States	Western European and Others
Mtei L., Matee M., Herfort O., Bakari M., Horsburgh C.R., Waddell R., Cole B.F., Vuola J.M., Tvaroha S., Kreiswirth B., Pallangyo K., Fordham Von Reyn C.	High rates of clinical and subclinical tuberculosis among HIV-infected ambulatory subjects in Tanzania	2005	tuberculosis		Clinical Infectious Diseases	Tanzania											African										East Africa									Tanzania	African	East Africa			States	Western European and Others
Mtove G., Nadjm B., Hendriksen I.C.E., Amos B., Muro F., Todd J., Reyburn H.	Point-of-care measurement of blood lactate in children admitted with febrile illness to an African District Hospital	2011	other		Clinical Infectious Diseases	Tanzania											African										East Africa									Tanzania	African	East Africa			Kingdom	Western European and Others
Mugwanya K., Baeten J.M., Mugo N.R., Irungu E., Ngure K., Celum C.	High-dose valacyclovir HSV-2 suppression results in greater reduction in plasma HIV-1 levels compared with standard dose acyclovir among HIV-1/HSV-2 coinfected persons: A randomized, crossover trial	2011	other	HIV	Journal of Infectious Diseases	Kenya											African										East Africa									Uganda	African	East Africa	States	Western European and Others	States	Western European and Others
Muiru A.N., Guthrie B.L., Bosire R., Merkel M., Liu A.Y., Choi R.Y., Lohman-Payne B., Gatuguta A., Mackelprang R.D., Kiarie J.N., Farquhar C.	Incident HSV-2 infections are common among HIV-1-discordant couples	2013	other	HIV	Journal of Infectious Diseases	Kenya											African										East Africa									States	Western European and Others				States	Western European and Others
Mullis C.E., Laeyendecker O., Reynolds S.J., Ocama P., Quinn J., Boaz I., Gray R.H., Kirk G.D., Thomas D.L., Quinn T.C., Stabinski L.	High frequency of false-positive hepatitis C virus enzyme-linked immunosorbent assay in Rakai, Uganda	2013	other		Clinical Infectious Diseases	Uganda											African										East Africa									States	Western European and Others				States	Western European and Others
Mwangi T.W., Ross A., Snow R.W., Marsh K.	Case definitions of clinical malaria under different transmission conditions in Kilifi District, Kenya	2005	malaria		Journal of Infectious Diseases	Kenya											African										East Africa									Kenya	African	East Africa			Kingdom	Western European and Others
Mwatha J.K., Jones F.M., Mohamed G., Naus C.W.A., Riley E.M., Butterworth A.E., Kimani G., Kariuki C.H., Ouma J.H., Koech D., Dunne D.W.	Associations between anti-Schistosoma mansoni and anti-Plasmodium falciparum antibody responses and hepatosplenomegaly, in Kenyan schoolchildren	2003	NTD		Journal of Infectious Diseases	Kenya											African										East Africa									Kenya	African	East Africa			Kingdom	Western European and Others
Mwengee W., Butler T., Mgema S., Mhina G., Almasi Y., Bradley C., Formanik J.B., Rochester C.G.	Treatment of plague with gentamicin or doxycycline in a randomized clinical trial in Tanzania	2006	NTD		Clinical Infectious Diseases	Tanzania											African										East Africa									Tanzania	African	East Africa			States	Western European and Others
Mwinzi P.N.M., Karanja D.M.S., Colley D.G., Orago A.S.S., Secor W.E.	Cellular immune responses of schistosomiasis patients are altered by human immunodeficiency virus type 1 coinfection	2001	NTD		Journal of Infectious Diseases	Kenya											African										East Africa									Kenya	African	East Africa			States	Western European and Others
Nabeta H.W., Bahr N.C., Rhein J., Fossland N., Kiragga A.N., Meya D.B., Dunlop S.J., Boulware D.R.	Accuracy of noninvasive intraocular pressure or optic nerve sheath diameter measurements for predicting elevated intracranial pressure in cryptococcal meningitis	2014	meningitis		Open Forum Infectious Diseases	Uganda											African										East Africa									Uganda	African	East Africa			States	Western European and Others
Namusobya J., Semitala F.C., Amanyire G., Kabami J., Chamie G., Bogere J., Jain V., Clark T.D., Charlebois E., Havlir D.V., Kamya M., Geng E.H.	High retention in care among HIV-Infected patients entering care with CD4 Levels >350 cells/L under routine program conditions in uganda	2013	HIV		Clinical Infectious Diseases	Uganda											African										East Africa									Uganda	African	East Africa			States	Western European and Others
Nanteza M.W., Mayanja-Kizza H., Charlebois E., Srikantiah P., Lin R., Mupere E., Mugyenyi P., Boom W.H., Mugerwa R.D., Havlir D.V., Whalen C.C.	A randomized trial of punctuated antiretroviral therapy in Ugandan HIV-seropositive adults with pulmonary tuberculosis and CD4+ T-cell counts of ≥350 cells/μL	2011	HIV		Journal of Infectious Diseases	Uganda											African										East Africa									Uganda	African	East Africa			States	Western European and Others
Natureeba P., Ades V., Luwedde F., Mwesigwa J., Plenty A., Okong P., Charlebois E.D., Clark T.D., Nzarubara B., Havlir D.V., Achan J., Kamya M.R., Cohan D., Dorsey G.	Lopinavir/ritonavir-based antiretroviral treatment (ART) versus efavirenz-based ART for the prevention of malaria among HIV-infected pregnant women	2014	HIV	malaria	Journal of Infectious Diseases	Uganda											African										East Africa									Uganda	African	East Africa			States	Western European and Others
Natureeba P., Kakuru A., Muhindo M., Ochieng T., Ategeka J., Koss C.A., Plenty A., Charlebois E.D., Clark T.D., Nzarubara B., Nakalembe M., Cohan D., Rizzuto G., Muehlenbachs A., Ruel T., Jagannathan P., Havlir D.V., Kamya M.R., Dorsey G.	Intermittent Preventive Treatment with Dihydroartemisinin-Piperaquine for the Prevention of Malaria among HIV-Infected Pregnant Women	2017	malaria		Journal of Infectious Diseases	Uganda											African										East Africa									Uganda	African	East Africa			States	Western European and Others
Nawaz F., Nsobya S.L., Kiggundu M., Joloba M., Rosenthal P.J.	Selection of parasites with diminished drug susceptibility by amodiaquine-containing antimalarial regimens in Uganda	2009	malaria		Journal of Infectious Diseases	Uganda											African										East Africa									States	Western European and Others				States	Western European and Others
Ndembi N., Goodall R.L., Dunn D.T., McCormick A., Burke A., Lyagoba F., Munderi P., Katundu P., Kityo C., Robertson V., Yirrell D.L., Sarah Walker A., Gibb D.M., Gilks C.F., Kaleebu P., Pillay D.	Viral rebound and emergence of drug resistance in the absence of viral load testing: A randomized comparison between zidovudine-lamivudine plus nevirapine and zidovudine-lamivudine plus abacavir	2010	HIV		Journal of Infectious Diseases	Uganda											African										East Africa									Uganda	African	East Africa			Kingdom	Western European and Others
Ned R.M., Price A.E., Crawford S.B., Ayisi J.G., Van Eijk A.M., Otieno J.A., Nahlen B.L., Steketee R.W., Slutsker L., Shi Y.P., Lanar D.E., Udhayakumar V.	Effect of placental malaria and HIV infection on the antibody responses to Plasmodium falciparum in infants	2008	HIV	malaria	Journal of Infectious Diseases	Kenya											African										East Africa									States	Western European and Others				States	Western European and Others
Neil K.P., Sodha S.V., Lukwago L., O-Tipo S., Mikoleit M., Simington S.D., Mukobi P., Balinandi S., Majalija S., Ayers J., Kagirita A., Wefula E., Asiimwe F., Kweyamba V., Talkington D., Shieh W.-J., Adem P., Batten B.C., Zaki S.R., Mintz E.	A large outbreak of typhoid fever associated with a high rate of intestinal perforation in Kasese district, Uganda, 2008-2009	2012	other		Clinical Infectious Diseases	Uganda											African										East Africa									States	Western European and Others				States	Western European and Others
Newman R.D., Hailemariam A., Jimma D., Degifie A., Kebede D., Rietveld A.E.C., Nahlen B.L., Barnwell J.W., Steketee R.W., Parise M.E.	Burden of malaria during pregnancy in areas of stable and unstable transmission in Ethiopia during a nonepidemic year	2003	tuberculosis		Journal of Infectious Diseases	Ethiopia											African										East Africa									States	Western European and Others				States	Western European and Others
Ng O.T., Laeyendecker O., Redd A.D., Munshaw S., Grabowski M.K., Paquet A.C., Evans M.C., Haddad M., Huang W., Robb M.L., Reynolds S.J., Gray R.H., Wawer M.J., Serwadda D., Eshleman S.H., Quinn T.C.	HIV type 1 polymerase gene polymorphisms are associated with phenotypic differences in replication capacity and disease progression	2014	HIV		Journal of Infectious Diseases	Uganda											African										East Africa									Singapore	Asia-Pacific		States	Western European and Others	States	Western European and Others
Ngasala B.E., Malmberg M., Carlsson A.M., Ferreira P.E., Petzold M.G., Blessborn D., Bergqvist Y., Gil J.P., Premji Z., Björkman A., Mårtensson A.	Efficacy and effectiveness of artemether-lumefantrine after initial and repeated treatment in children < 5 years of age with acute uncomplicated plasmodium falciparum malaria in rural Tanzania: A randomized trial	2011	malaria		Clinical Infectious Diseases	Tanzania											African										East Africa									Tanzania	African	East Africa	Sweden	Western European and Others	Sweden	Western European and Others
Nokes D.J., Ngama M., Bett A., Abwao J., Munywoki P., English M., Scott J.A.G., Cane P.A., Medley G.F.	Incidence and severity of respiratory syncytial virus pneumonia in rural kenyan children identified through hospital surveillance	2009	respiratory illness		Clinical Infectious Diseases	Kenya											African										East Africa									Kenya	African	East Africa	Kingdom	Western European and Others	Kingdom	Western European and Others
Nokes D.J., Okiro E.A., Ngama M., White L.J., Ochola R., Scott P.D., Cane P.A., Medley G.F.	Respiratory syncytial virus epidemiology in a birth cohort from Kilifi District, Kenya: Infection during the first year of life	2004	respiratory illness		Journal of Infectious Diseases	Kenya											African										East Africa									Kenya	African	East Africa	Kingdom	Western European and Others	Kingdom	Western European and Others
Noland G.S., Ayodo G., Abuya J., Hodges J.S., Rolfes M.A.R., John C.C.	Decreased prevalence of anemia in highland areas of low malaria transmission after a 1-year interruption of transmission	2012	malaria		Clinical Infectious Diseases	Kenya											African										East Africa									States	Western European and Others				States	Western European and Others
Nsobya S.L., Kiggundu M., Joloba M., Dorsey G., Rosenthal P.J.	Complexity of Plasmodium falciparum clinical samples from Uganda during short-term culture	2008	malaria		Journal of Infectious Diseases	Uganda											African										East Africa									Uganda	African	East Africa			States	Western European and Others
Nsobya S.L., Parikh S., Kironde F., Lubega G., Kamya M.R., Rosenthal P.J., Dorsey G.	Molecular evaluation of the natural history of asymptomatic parasitemia in Ugandan children	2004	NTD		Journal of Infectious Diseases	Uganda											African										East Africa									Uganda	African	East Africa			States	Western European and Others
Nussbaum J.C., Jackson A., Namarika D., Phulusa J., Kenala J., Kanyemba C., Jarvis J.N., Jaffar S., Hosseinipour M.C., Kamwendo D., Van Der Horst C.M., Harrison T.S.	Combination flucytosine and high-dose fluconazole compared with fluconazole monotherapy for the treatment of cryptococcal meningitis: A randomized trial in malawi	2010	meningitis		Clinical Infectious Diseases	Malawi											African										East Africa									Malawi	African	East Africa	States	Western European and Others	Kingdom	Western European and Others
Pach A., Warren M., Chang I., Im J., Nichols C., Meyer C.G., Pak G.D., Panzner U., Park S.E., Von Kalckreuth V., Baker S., Rabezanahary H., Rakotondrainiarivelo J.P., Raminosoa T.M., Rakotozandrindrainy R., Marks F.	A Qualitative Study Investigating Experiences, Perceptions, and Healthcare System Performance in Relation to the Surveillance of Typhoid Fever in Madagascar	2016	other		Clinical Infectious Diseases	Madagascar											African										East Africa									South Korea	Asia-Pacific		States	Western European and Others	South Korea	Asia-Pacific
Parikh S., Kajubi R., Huang L., Ssebuliba J., Kiconco S., Gao Q., Li F., Were M., Kakuru A., Achan J., Mwebaza N., Aweeka F.T.	Antiretroviral Choice for HIV Impacts Antimalarial Exposure and Treatment Outcomes in Ugandan Children	2016	malaria		Clinical Infectious Diseases	Uganda											African										East Africa									States	Western European and Others				States	Western European and Others
Pathmanathan I., Lederer P., Shiraishi R.W., Wadonda-Kabondo N., Date A., Matatiyo B., Dokubo E.K.	Knowledge of human immunodeficiency virus status and seropositivity after a recently negative test in Malawi	2017	HIV		Open Forum Infectious Diseases	Malawi											African										East Africa									States	Western European and Others				States	Western European and Others
Patnaik P., Jere C.S., Miller W.C., Hoffman I.F., Wirima J., Pendame R., Meshnick S.R., Taylor T.E., Molyneux M.E., Kublin J.G.	Effects of HIV-1 serostatus, HIV-1 RNA concentration, and CD4 cell count on the incidence of malaria infection in a cohort of adults in rural Malawi	2005	HIV		Journal of Infectious Diseases	Malawi											African										East Africa									States	Western European and Others				States	Western European and Others
Perkins D.J., Hittner J.B., Mwaikambo E.D., Granger D.L., Weinberg J.B., Anstey N.M.	Impaired systemic production of prostaglandin E2 in children with cerebral malaria	2005	malaria		Journal of Infectious Diseases	Tanzania											African										East Africa									States	Western European and Others				Australia	Western European and Others
Peterson I., Bar-Zeev N., Kennedy N., Ho A., Newberry L., SanJoaquin M.A., Menyere M., Alaerts M., Mapurisa G., Chilombe M., Mambule I., Lalloo D.G., Anderson S.T., Katangwe T., Cunliffe N., Nagelkerke N., McMorrow M., Widdowson M.-A., French N., Everett D., Heyderman R.S.	Respiratory virus-associated severe acute respiratory illness and viral clustering in Malawian children in a setting with a high prevalence of HIV infection, malaria, and malnutrition	2016	respiratory illness		Journal of Infectious Diseases	Malawi											African										East Africa									Malawi	African	East Africa			Kingdom	Western European and Others
Phipps W., Nakku-Joloba E., Krantz E.M., Selke S., Huang M.-L., Kambugu F., Orem J., Casper C., Corey L., Wald A.	Genital herpes simplex virus type 2 shedding among adults with and without HIV Infection in Uganda	2016	other	HIV	Journal of Infectious Diseases	Uganda											African										East Africa									States	Western European and Others				States	Western European and Others
Pinot De Moira A., Sousa-Figueiredo J.C., Jones F.M., Fitzsimmons C.M., Betson M., Kabatereine N.B., Stothard J.R., Dunne D.W.	Schistosoma mansoni infection in preschool-aged children: Development of immunoglobulin e and immunoglobulin G4 responses to parasite allergen-like proteins	2013	NTD		Journal of Infectious Diseases	Uganda											African										East Africa									Kingdom	Western European and Others				Kingdom	Western European and Others
Piriou E., Asito A.S., Sumba P.O., Fiore N., Middeldorp J.M., Moormann A.M., Ploutz-Snyder R., Rochford R.	Early age at time of primary epstein-barr virus infection results in poorly controlled viral infection in infants from western Kenya: Clues to the etiology of endemic Burkitt lymphoma	2012	other		Journal of Infectious Diseases	Kenya											African										East Africa									Kenya	African	East Africa	States	Western European and Others	States	Western European and Others
Poggensee G., Kiwelu I., Weger V., Göppner D., Diedrich T., Krantz I., Feldmeier H.	Female genital schistosomiasis of the lower genital tract: Prevalence and disease-associated morbidity in Northern Tanzania	2000	NTD		Journal of Infectious Diseases	Tanzania											African										East Africa									Germany	Western European and Others				Germany	Western European and Others
Prahl M., Jagannathan P., McIntyre T.I., Auma A., Wamala S., Nalubega M., Musinguzi K., Naluwu K., Sikyoma E., Budker R., Odorizzi P., Kakuru A., Havlir D.V., Kamya M.R., Dorsey G., Feeney M.E.	Sex disparity in cord blood FoxP3+ CD4 T regulatory cells in infants exposed to Malaria In Utero	2017	malaria		Open Forum Infectious Diseases	Uganda											African										East Africa									States	Western European and Others				States	Western European and Others
Price M.A., Miller W.C., Kaydos-Daniels S.C., Hoffman I.F., Chilongozi D., Martinson F.E., Namakhwa D., Malanda J., Cohen M.	Trichomoniasis in men and HIV infection: Data from 2 outpatient clinics at Lilongwe Central Hospital, Malawi	2004	other		Journal of Infectious Diseases	Malawi											African										East Africa									States	Western European and Others				States	Western European and Others
Prodger J.L., Lai J., Reynolds S.J., Keruly J.C., Moore R.D., Kasule J., Kityamuweesi T., Buule P., Serwadda D., Nason M., Capoferri A.A., Porcella S.F., Siliciano R.F., Redd A.D., Siliciano J.D., Quinn T.C.	Reduced frequency of cells latently infected with replication-competent human immunodeficiency virus-1 in virally suppressed individuals living in Rakai, Uganda	2017	HIV		Clinical Infectious Diseases	Uganda											African										East Africa									States	Western European and Others				States	Western European and Others
Rachow A., Clowes P., Saathoff E., Mtafya B., Michael E., Ntinginya E.N., Kowour D., Rojas-Ponce G., Kroidl A., Maboko L., Heinrich N., Reither K., Hoelscher M.	Increased and expedited case detection by Xpert MTB/RIF assay in childhood tuberculosis: A prospective cohort study	2012	tuberculosis		Clinical Infectious Diseases	Tanzania											African										East Africa									Tanzania	African	East Africa	Germany	Western European and Others	Germany	Western European and Others
Ramadhani H.O., Bartlett J.A., Thielman N.M., Pence B.W., Kimani S.M., Maro V.P., Mwako M.S., Masaki L.J., Mmbando C.E., Minja M.G., Lirhunde E.S., Miller W.C.	The effect of switching to second-line antiretroviral therapy on the risk of opportunistic infections among patients infectedwith human immunodeficiency virus in Northern Tanzania	2016	HIV		Open Forum Infectious Diseases	Tanzania											African										East Africa									Tanzania	African	East Africa	States	Western European and Others	States	Western European and Others
Ramadhani H.O., Bartlett J.A., Thielman N.M., Pence, Kimani S.M., Maro V.P., Mwako M.S., Masaki L.J., Mmbando C.E., Minja M.G., Lirhunde E.S., Miller W.C.	Association of first-line and second-line antiretroviral therapy adherence	2014	HIV		Open Forum Infectious Diseases	Tanzania											African										East Africa									Tanzania	African	East Africa	States	Western European and Others	States	Western European and Others
Ramírez-Mena A., Glass T.R., Winter A., Kimera N., Ntamatungiro A., Hatz C., Tanner M., Battegay M., Furrer H., Wandeler G., Letang E., Asantiel A., Chale A., Faini D., Felger I., Francis G., Gamell A., Glass T., Hwaya S., Kalinjuma A.V., Kasuga B., Kisunga Y., Klimkait T., Luhombero A., Luwanda L.B., Mapesi H., Mbwile L., Mkulila M., Mkumbo J., Mkusa M., Mnzava D.K., Mossad G., Mpundunga D., Mta…	Prevalence and outcomes of hepatitis B coinfection and associated liver disease among antiretroviral therapy- naive individuals in a rural tanzanian human immunodeficiency virus cohort	2016	other	HIV	Open Forum Infectious Diseases	Tanzania											African										East Africa									Spain	Western European and Others				Switzerland	Western European and Others
Raouf S., Mpimbaza A., Kigozi R., Sserwanga A., Rubahika D., Katamba H., Lindsay S.W., Kapella B.K., Belay K.A., Kamya M.R., Staedke S.G., Dorsey G.	Resurgence of Malaria Following Discontinuation of Indoor Residual Spraying of Insecticide in an Area of Uganda With Previously High-Transmission Intensity	2017	malaria		Clinical Infectious Diseases	Uganda											African										East Africa									States	Western European and Others				States	Western European and Others
Ravn P., Demissie A., Eguale T., Wondwosson H., Lein D., Amoudy H.A., Mustafa A.S., Jensen A.K., Holm A., Rosenkrands I., Oftung F., Olobo J., Von Reyn F., Andersen P.	Human T cell responses to the ESAT-6 antigen from Mycobacterium tuberculosis	1999	tuberculosis		Journal of Infectious Diseases	Ethiopia											African										East Africa									Denmark	Western European and Others				Denmark	Western European and Others
Redd A.D., Collinson-Streng A.N., Chatziandreou N., Mullis C.E., Laeyendecker O., Martens C., Ricklefs S., Kiwanuka N., Nyein P.H., Lutalo T., Grabowski M.K., Kong X., Manucci J., Sewankambo N., Wawer M.J., Gray R.H., Porcella S.F., Fauci A.S., Sagar M., Serwadda D., Quinn T.C.	Previously transmitted HIV-1 strains are preferentially selected during subsequent sexual transmissions	2012	HIV		Journal of Infectious Diseases	Uganda											African										East Africa									States	Western European and Others				States	Western European and Others
Redd A.D., Mullis C.E., Serwadda D., Kong X., Martens C., Ricklefs S.M., Tobian A.A.R., Xiao C., Grabowski M.K., Nalugoda F., Kigozi G., Laeyendecker O., Kagaayi J., Sewankambo N., Gray R.H., Porcella S.F., Wawer M.J., Quinn T.C.	The rates of HIV superinfection and primary HIV incidence in a general population in Rakai, Uganda	2012	HIV		Journal of Infectious Diseases	Uganda											African										East Africa									States	Western European and Others				States	Western European and Others
Reepalu A., Balcha T.T., Skogmar S., Jemal Z.H., Sturegård E., Medstrand P., Björkman P.	High rates of virological suppression in a cohort of human immunodeficiency virus- positive adults receiving antiretroviral therapy in ethiopian health centers irrespective of concomitant tuberculosis	2014	HIV		Open Forum Infectious Diseases	Ethiopia											African										East Africa									Sweden	Western European and Others				Sweden	Western European and Others
Richardson B.A., John-Stewart G.C., Hughes J.P., Nduati R., Mbori-Ngacha D., Overbaugh J., Kreiss J.K.	Breast-milk infectivity in human immunodeficiency virus type 1-infected mothers	2003	HIV		Journal of Infectious Diseases	Kenya											African										East Africa									States	Western European and Others				States	Western European and Others
Richardson B.A., Nduati R., Mbori-Ngacha D., Overbaugh J., John-Stewart G.C.	Acute HIV infection among kenyan infants	2008	HIV		Clinical Infectious Diseases	Kenya											African										East Africa									States	Western European and Others				States	Western European and Others
Ritmeijer K., Ter Horst R., Chane S., Aderie E.M., Piening T., Collin S.M., Davidson R.N.	Limited effectiveness of high-dose liposomal amphotericin B (AmBisome) for treatment of visceral leishmaniasis in an ethiopian population with high HIV prevalence	2011	NTD		Clinical Infectious Diseases	Ethiopia											African										East Africa									Netherlands	Western European and Others				Kingdom	Western European and Others
Robertson E.J., Najjuka G., Rolfes M.A., Akampurira A., Jain N., Anantharanjit J., Von Hohenberg M., Tassieri M., Carlsson A., Meya D.B., Harrison T.S., Fries B.C., Boulware D.R., Bicanic T.	Cryptococcus neoformans ex vivo capsule size is associated with intracranial pressure and host immune response in hiv-associated cryptococcal meningitis	2014	meningitis		Journal of Infectious Diseases	Uganda											African										East Africa									Kingdom	Western European and Others				Kingdom	Western European and Others
Rolfes M.A., Rhein J., Schutz C., Taseera K., Nabeta H.W., Hullsiek K.H., Akampuira A., Rajasingham R., Musubire A., Williams D.A., Thienemann F., Bohjanen P.R., Muzoora C., Meintjes G., Meya D.B., Boulware D.R.	Cerebrospinal fluid culture positivity and clinical outcomes after amphotericin-based induction therapy for cryptococcal meningitis	2015	meningitis		Open Forum Infectious Diseases	Uganda											African										East Africa									States	Western European and Others				States	Western European and Others
Rono J., Osier F.H.A., Olsson D., Montgomery S., Mhoja L., Rooth I., Marsh K., Färnert A.	Breadth of anti-merozoite antibody responses is associated with the genetic diversity of asymptomatic plasmodium falciparum infections and protection against clinical malaria	2013	malaria		Clinical Infectious Diseases	Tanzania											African										East Africa									Kenya	African	East Africa	Sweden	Western European and Others	Sweden	Western European and Others
Rosenberg N.E., Kamanga G., Phiri S., Nsona D., Pettifor A., Rutstein S.E., Kamwendo D., Hoffman I.F., Keating M., Brown L.B., Ndalama B., Fiscus S.A., Congdon S., Cohen M.S., Miller W.C.	Detection of acute HIV infection: A field evaluation of the determine® HIV-1/2 Ag/Ab combo test	2012	HIV		Journal of Infectious Diseases	Malawi											African										East Africa									States	Western European and Others				States	Western European and Others
Rositch A.F., Hudgens M.G., Backes D.M., Moses S., Agot K., Nyagaya E., Snijders P.J.F., Meijer C.J.L.M., Bailey R.C., Smith J.S.	Vaccine-relevant human papillomavirus (HPV) infections and future acquisition of high-risk HPV types in men	2012	other		Journal of Infectious Diseases	Kenya											African										East Africa									States	Western European and Others				States	Western European and Others
Rousseau C.M., Nduati R.W., Richardson B.A., John-Stewart G.C., Mbori-Ngacha D.A., Kreiss J.K., Overbaugh J.	Association of levels of HIV-1-infected breast milk cells and risk of mother-to-child transmission	2004	HIV		Journal of Infectious Diseases	Kenya											African										East Africa									States	Western European and Others				States	Western European and Others
Rousseau C.M., Nduati R.W., Richardson B.A., Steele M.S., John-Stewart G.C., Mbori-Ngacha D.A., Kreiss J.K., Overbaugh J.	Longitudinal analysis of human immunodeficiency virus type 1 RNA in breast milk and of its relationship to infant infection and maternal disease	2003	HIV		Journal of Infectious Diseases	Kenya											African										East Africa									States	Western European and Others				States	Western European and Others
Ruel T.D., Boivin M.J., Boal H.E., Bangirana P., Charlebois E., Havlir D.V., Rosenthal P.J., Dorsey G., Achan J., Akello C., Kamya M.R., Wong J.K.	Neurocognitive and motor deficits in HIV-infected ugandan children with high CD4 cell counts	2012	HIV		Clinical Infectious Diseases	Uganda											African										East Africa									States	Western European and Others				States	Western European and Others
Ryman T.K., Briere E.C., Cartwright E., Schlanger K., Wannemuehler K.A., Russo E.T., Kola S., Sadumah I., Nygren B.L., Ochieng C., Quick R., Watkins M.L.	Integration of routine vaccination and hygiene interventions: A comparison of 2 strategies in Kenya	2012	other		Journal of Infectious Diseases	Kenya											African										East Africa									States	Western European and Others				States	Western European and Others
Sacktor N., Nakasujja N., Skolasky R.L., Rezapour M., Robertson K., Musisi S., Katabira E., Ronald A., Clifford D.B., Laeyendecker O., Quinn T.C.	HIV subtype D is associated with dementia, compared with subtype A, in immunosuppressed individuals at risk of cognitive impairment in Kampala, Uganda	2009	HIV		Clinical Infectious Diseases	Uganda											African										East Africa									States	Western European and Others				States	Western European and Others
San Lio M.M., Carbini R., Germano P., Guidotti G., Mancinelli S., Magid N.A., Narciso P., Palombi L., Renzi E., Zimba I., Marazzi M.C.	Evaluating adherence to highly active antiretroviral therapy with use of pill counts and viral load measurement in the drug resources enhancement against AIDS and malnutrition program in Mozambique	2008	HIV		Clinical Infectious Diseases	Mozambique											African										East Africa									Italy	Western European and Others				Italy	Western European and Others
Sanders E.J., Rwaguma E.B., Kawamata J., Kiwanuka N., Lutwama J.J., Ssengooba F.P., Lamunu M., Najjemba R., Were W.A., Bagambisa G., Campbell G.L.	O'nyong-nyong fever in south-central Uganda, 1996-1997: Description of the epidemic and results of a household-based seroprevalence survey	1999	other		Journal of Infectious Diseases	Uganda											African										East Africa									Ethiopia	African	East Africa	States	Western European and Others	States	Western European and Others
Sawa P., Shekalaghe S.A., Drakeley C.J., Sutherland C.J., Mweresa C.K., Baidjoe A.Y., Manjurano A., Kavishe R.A., Beshir K.B., Yussuf R.U., Omar S.A., Hermsen C.C., Okell L., Schallig H.D.F.H., Sauerwein R.W., Hallett R.L., Bousema T.	Malaria transmission after artemether-lumefantrine and dihydroartemisinin- piperaquine: A randomized trial	2013	malaria		Journal of Infectious Diseases	Kenya											African										East Africa									Kenya	African	East Africa			Kingdom	Western European and Others		Netherlands	Western European and Others
Schmiegelow C., Matondo S., Minja D.T.R., Resende M., Pehrson C., Nielsen B.B., Olomi R., Nielsen M.A., Deloron P., Salanti A., Lusingu J., Theander T.G.	Plasmodium falciparum Infection Early in Pregnancy has Profound Consequences for Fetal Growth	2017	malaria		Journal of Infectious Diseases	Tanzania											African										East Africa									Denmark	Western European and Others				Denmark	Western European and Others
Schooley A.L., Kamudumuli P.S., Vangala S., Tseng C.-H., Soko C., Parent J., Phiri K., Jahn A., Namarika D., Hoffman R.M.	CD4 variability in Malawi: Implications for use of a CD4 threshold of 500 Cells/mm3 versus universal eligibility for antiretroviral therapy	2016	HIV		Open Forum Infectious Diseases	Malawi											African										East Africa									Malawi	African	East Africa	States	Western European and Others	States	Western European and Others
Scott J.A.G., Ojal J., Ashton L., Muhoro A., Burbidge P., Goldblatt D.	Pneumococcal conjugate vaccine given shortly after birth stimulates effective antibody concentrations and primes immunological memory for sustained infant protection	2011	respiratory illness		Clinical Infectious Diseases	Kenya											African										East Africa									Kenya	African	East Africa	Kingdom	Western European and Others	Kingdom	Western European and Others
Scott P.D., Ochola R., Ngama M., Okiro E.A., Nokes D.J., Medley G.F., Cane P.A.	Molecular analysis of respiratory syncytial virus reinfections in infants from coastal Kenya	2006	respiratory illness		Journal of Infectious Diseases	Kenya											African										East Africa									Kingdom	Western European and Others				Kingdom	Western European and Others
Sekikubo M., Hedman K., Mirembe F., Brauner A.	Antibiotic Overconsumption in Pregnant Women with Urinary Tract Symptoms in Uganda	2017	other		Clinical Infectious Diseases	Uganda											African										East Africa									Uganda	African	East Africa	Sweden	Western European and Others	Sweden	Western European and Others
Sepúlveda N., Manjurano A., Campino S.G., Lemnge M., Lusingu J., Olomi R., Rockett K.A., Hubbart C., Jeffreys A., Rowlands K., Clark T.G., Riley E.M., Drakeley C.J.	Malaria Host Candidate Genes Validated by Association with Current, Recent, and Historical Measures of Transmission Intensity	2017	malaria		Journal of Infectious Diseases	Tanzania											African										East Africa									Portugal	Western European and Others		Kingdom	Western European and Others	Kingdom	Western European and Others
Serwadda D., Gray R.H., Sewankambo N.K., Wabwire-Mangen F., Chen M.Z., Quinn T.C., Lutalo T., Kiwanuka N., Kigozi G., Nalugoda F., Meehan M.P., Morrow R.A., Wawer M.J.	Human Immunodeficiency Virus Acquisition Associated with Genital Ulcer Disease and Herpes Simplex Virus Type 2 Infection: A Nested Case-Control Study in Rakai, Uganda	2003	HIV		Journal of Infectious Diseases	Uganda											African										East Africa									Uganda	African	East Africa			States	Western European and Others
Serwadda D., Wawer M.J., Shah K.V., Sewankambo N.K., Daniel R., Li C., Lorincz A., Meehan M.P., Wabwire-Mangen F., Gray R.H.	Use of a hybrid capture assay of self-collected vaginal swabs in rural Uganda for detection of human papillomavirus	1999	other		Journal of Infectious Diseases	Uganda											African										East Africa									Uganda	African	East Africa			States	Western European and Others
Shanks G.D., Oloo A.J., Aleman G.M., Ohrt C., Klotz F.W., Braitman D., Horton J., Brueckner R.	A new primaquine analogue, tafenoquine (WR 238605), for prophylaxis against Plasmodium falciparum malaria	2001	malaria		Clinical Infectious Diseases	Kenya											African										East Africa									Kenya	African	East Africa			States	Western European and Others
Shapiro R.L., Kumar L., Phillips-Howard P., Wells J.G., Adcock P., Brooks J., Ackers M.-L., Ochieng J.B., Mintz E., Wahlquist S., Waiyaki P., Slutsker L.	Antimicrobial-resistant bacterial diarrhea in rural western Kenya	2001	diarrheal illness		Journal of Infectious Diseases	Kenya											African										East Africa									States	Western European and Others				States	Western European and Others
Shi Y.P., Nahlen B.L., Kariuki S., Urdahl K.B., McElroy P.D., Roberts J.M., Lal A.A.	Fc-γ receptor IIa (CD32) polymorphism is associated with protection of infants against high-density Plasmodium falciparum infection. VII. Asembo bay cohort project	2001	malaria		Journal of Infectious Diseases	Kenya											African										East Africa									Kenya	African	East Africa	States	Western European and Others	States	Western European and Others
Siedner M.J., Kim J.-H., Nakku R.S., Bibangambah P., Hemphill L., Triant V.A., Haberer J.E., Martin J.N., Mocello A.R., Boum Y., Kwon D.S., Tracy R.P., Burdo T., Huang Y., Cao H., Okello S., Bangsberg D.R., Hunt P.W.	Persistent immune activation and carotid atherosclerosis in HIV-infected ugandans receiving antiretroviral therapy	2016	HIV		Journal of Infectious Diseases	Uganda											African										East Africa									States	Western European and Others				States	Western European and Others
Singer L.M., Mirel L.B., Ter Kuile F.O., Branch O.H., Vulule J.M., Kolczak M.S., Hawley W.A., Kariuki S.K., Kaslow D.C., Lanar D.E., Lal A.A.	The effects of varying exposure to malaria transmission on development of antimalarial antibody responses in preschool children. XVI. Asembo Bay Cohort Project	2003	other		Journal of Infectious Diseases	Kenya											African										East Africa									States	Western European and Others				States	Western European and Others
Singh D.K., Anastos K., Hoover D.R., Burk R.D., Shi Q., Ngendahayo L., Mutimura E., Cajigas A., Bigirimani V., Cai X., Rwamwejo J., Vuolo M., Cohen M., Castle P.E.	Human papillomavirus infection and cervical cytology in HIV-infected and HIV-Uninfected Rwandan women	2009	other	HIV	Journal of Infectious Diseases	Rwanda											African										East Africa									States	Western European and Others				States	Western European and Others
Sisowath C., Petersen I., Veiga M.I., Mårtensson A., Premji Z., Björkman A., Fidock D.A., Gil J.P.	In vivo selection of Plasmodium falciparum parasites carrying the chloroquine-susceptible pfcrt K76 allele after treatment with artemether-lumefantrine in Africa	2009	malaria		Journal of Infectious Diseases	Tanzania											African										East Africa									Sweden	Western European and Others				Portugal	Western European and Others		Sweden	Western European and Others
Sisowath C., Strömberg J., Mårtensson A., Msellem M., Obondo C., Björkman A., Gil J.P.	In vivo selection of Plasmodium falciparum pfmdr1 86N coding alleles by Artemether-Lumefantrine (Coartem)	2005	malaria		Journal of Infectious Diseases	Tanzania											African										East Africa									Sweden	Western European and Others				Sweden	Western European and Others
Smith J.S., Moses S., Hudgens M.G., Parker C.B., Agot K., Maclean I., Ndinya-Achola J.O., Snijders P.J.F., Meijer C.J.L.M., Bailey R.C.	Increased risk of HIV acquisition among kenyan men with human papillomavirus infection	2010	HIV		Journal of Infectious Diseases	Kenya											African										East Africa									Australia	Western European and Others				States	Western European and Others
Spacek L.A., Shihab H.M., Kamya M.R., Mwesigire D., Ronald A., Mayanja H., Moore R.D., Bates M., Quinn T.C.	Response to antiretroviral therapy in HIV-infected patients attending a public, urban clinic in Kampala, Uganda	2006	HIV		Clinical Infectious Diseases	Uganda											African										East Africa									States	Western European and Others				States	Western European and Others
Ssewanyana I., Elrefaei M., Dorsey G., Ruel T., Jones N.G., Gasasira A., Kamya M., Nakiwala J., Achan J., Charlebois E., Havlir D., Cao H.	Profile of T cell immune responses in HIV-infected children from Uganda	2007	HIV		Journal of Infectious Diseases	Uganda											African										East Africa									Uganda	African	East Africa			States	Western European and Others
Stein C.M., Guwatudde D., Nakakeeto M., Peters P., Elston R.C., Tiwari H.K., Mugerwa R., Whalen C.C.	Heritability analysis of cytokines as intermediate phenotypes of tuberculosis	2003	diarrheal illness		Journal of Infectious Diseases	Uganda											African										East Africa									States	Western European and Others				States	Western European and Others
Subramaniam K., Plank R.M., Lin N., Goldman-Yassen A., Ivan E., Becerril C., Kemal K., Heo M., Keller M.J., Mutimura E., Anastos K., Daily J.P.	Plasmodium falciparum infection does not affect human immunodeficiency virus viral load in coinfected Rwandan adults	2014	malaria		Open Forum Infectious Diseases	Rwanda											African										East Africa									States	Western European and Others				States	Western European and Others
Subramaniam K.S., Spaulding E., Ivan E., Mutimura E., Kim R.S., Liu X., Dong C., Feintuch C.M., Zhang X., Anastos K., Lauvau G., Daily J.P.	The T-cell inhibitory molecule butyrophilin-like 2 is up-regulated in mild plasmodium falciparum infection and is protective during experimental cerebral malaria	2015	malaria		Journal of Infectious Diseases	Rwanda											African										East Africa									States	Western European and Others				States	Western European and Others
Sudfeld C.R., Giovannucci E.L., Isanaka S., Aboud S., Mugusi F.M., Wang M., Chalamilla G., Fawzi W.W.	Vitamin D status and incidence of pulmonary tuberculosis, opportunistic infections, and wasting among HIV-infected tanzanian adults initiating antiretroviral therapy	2013	tuberculosis	HIV	Journal of Infectious Diseases	Tanzania											African										East Africa									States	Western European and Others				States	Western European and Others
Sudfeld C.R., Isanaka S., Aboud S., Mugusi F.M., Wang M., Chalamilla G.E., Fawzi W.W.	Association of serum albumin concentration with mortality, morbidity, CD4 T-cell reconstitution among tanzanians initiating antiretroviral therapy	2013	HIV		Journal of Infectious Diseases	Tanzania											African										East Africa									States	Western European and Others				States	Western European and Others
Sullivan A.D., Nyirenda T., Cullinan T., Taylor T., Harlow S.D., James S.A., Steven R M.	Malaria infection during pregnancy: Intrauterine growth retardation and preterm delivery in Malawi	1999	malaria		Journal of Infectious Diseases	Malawi											African										East Africa									States	Western European and Others				States	Western European and Others
Sykes A., Hendriksen I., Mtove G., Mandea V., Mrema H., Rutta B., Mapunda E., Manjurano A., Amos B., Reyburn H., Whitty C.J.	Azithromycin plus artesunate versus artemether-lumefantrine for treatment of uncomplicated malaria in tanzanian children: A randomized, controlled trial	2009	malaria		Clinical Infectious Diseases	Tanzania											African										East Africa									Tanzania	African	East Africa			Kingdom	Western European and Others
Taha T.E., Hoover D.R., Chen S., Kumwenda N.I., Mipando L., Nkanaunena K., Thigpen M.C., Taylor A., Fowler M.G., Mofenson L.M.	Effects of cessation of breastfeeding in HIV-1-exposed, uninfected children in Malawi	2011	HIV		Clinical Infectious Diseases	Malawi											African										East Africa									States	Western European and Others				States	Western European and Others
Taha T.E., Hoover D.R., Kumwenda N.I., Fiscus S.A., Kafulafula G., Nkhoma C., Chen S., Piwowar E., Broadhead R.L., Jackson J.B., Miotti P.G.	Late postnatal transmission of HIV-1 and associated factors	2007	HIV		Journal of Infectious Diseases	Malawi											African										East Africa									States	Western European and Others				States	Western European and Others
Taha T.E., Kumwenda J., Cole S.R., Hoover D.R., Kafulafula G., Fowler M.G., Thigpen M.C., Li Q., Kumwenda N.I., Mofenson L.	Postnatal HIV-1 transmission after cessation of infant extended antiretroviral prophylaxis and effect of maternal highly active antiretroviral therapy	2009	HIV		Journal of Infectious Diseases	Malawi											African										East Africa									States	Western European and Others				States	Western European and Others
Takahashi H., Oishi K., Yoshimine H., Kumatori A., Moji K., Watanabe K., Nalwoga H., Tugume S.B., Kebba A., Mugerwa R., Mugyenyi P., Nagatake T.	Decreased Serum Opsonic Activity against Streptococcus pneumoniae in Human Immunodeficiency Virus-Infected Ugandan Adults	2003	HIV	respiratory illness	Clinical Infectious Diseases	Uganda											African										East Africa									Japan	Asia-Pacific				Japan	Asia-Pacific
Tassiopoulos K.K., Seage III G., Sam N., Kiwelu I., Shao J., Ao T.T.H., Essex M., Coplan P., Rosenberg Z., Hughes M., Kapiga S.	Predictors of herpes simplex virus type 2 prevalence and incidence among bar and hotel workers in Moshi, Tanzania	2007	other	HIV	Journal of Infectious Diseases	Tanzania											African										East Africa									States	Western European and Others				States	Western European and Others
Tate J.E., Ngabo F., Donnen P., Gatera M., Uwimana J., Rugambwa C., Mwenda J.M., Parashar U.D.	Effectiveness of Pentavalent Rotavirus Vaccine under Conditions of Routine Use in Rwanda	2016	diarrheal illness		Clinical Infectious Diseases	Rwanda											African										East Africa									States	Western European and Others				States	Western European and Others
Tate J.E., Rheingans R.D., OReilly C.E., Obonyo B., Burton D.C., Tornheim J.A., Jaron P., Ochieng B., Kerin T., Calhoun L., Hame M., Laserson K., Breiman R.F., Feikin D.R., Mintz E.D., Widdowson M.-A.	Rotavirus disease burden and impact and cost- effectiveness of a rotavirus vaccination program in Kenya	2009	diarrheal illness		Journal of Infectious Diseases	Kenya											African										East Africa									States	Western European and Others				States	Western European and Others
Taylor M.M., Chohan B., Lavreys L., Hassan W., Huang M.-L., Corey L., Morrow R.A., Richardson B.A., Mandaliya K., Ndinya-Achola J., Bwayo J., Kreiss J.	Shedding of human herpesvirus 8 in oral and genital secretions from HIV-1-seropositive and -seronegative Kenyan women	2004	other	HIV	Journal of Infectious Diseases	Kenya											African										East Africa									States	Western European and Others				States	Western European and Others
Taylor S.M., Antonia A.L., Chaluluka E., Mwapasa V., Feng G., Molyneux M.E., Ter Kuile F.O., Meshnick S.R., Rogerson S.J.	Antenatal receipt of sulfadoxine-pyrimethamine does not exacerbate pregnancy-associated malaria despite the expansion of drug-resistant plasmodium falciparum: Clinical outcomes from the queerpam study	2012	malaria		Clinical Infectious Diseases	Malawi											African										East Africa									States	Western European and Others				Australia	Western European and Others
Taylor S.M., Madanitsa M., Thwai K.-L., Khairallah C., Kalilani-Phiri L., Van Eijk A.M., Mwapasa V., Ter Kuile F.O., Meshnick S.R.	Minimal impact by antenatal subpatent Plasmodium falciparum infections on delivery outcomes in malawian women: A Cohort study	2017	malaria		Journal of Infectious Diseases	Malawi											African										East Africa									States	Western European and Others				States	Western European and Others
Taylor S.M., Parobek C.M., Aragam N., Ngasala B.E., Mårtensson A., Meshnick S.R., Juliano J.J.	Pooled deep sequencing of plasmodium falciparum isolates: An efficient and scalable tool to quantify prevailing malaria drug-resistance genotypes	2013	malaria		Journal of Infectious Diseases	Tanzania											African										East Africa									States	Western European and Others				States	Western European and Others
Tchaparian E., Sambol N.C., Arinaitwe E., McCormack S.A., Bigira V., Wanzira H., Muhindo M., Creek D.J., Sukumar N., Blessborn D., Tappero J.W., Kakuru A., Bergqvist Y., Aweeka F.T., Parikh S.	Population Pharmacokinetics and Pharmacodynamics of Lumefantrine in Young Ugandan Children Treated with Artemether-Lumefantrine for Uncomplicated Malaria	2016	malaria		Journal of Infectious Diseases	Uganda											African										East Africa									States	Western European and Others				States	Western European and Others
Tchoualeu D.D., Hercules M.A., Mbabazi W.B., Kirbak A.L., Usman A., Bizuneh K., Sandhu H.S.	Using the Stop Transmission of Polio (STOP) Program to Develop a South Sudan Expanded Program on Immunization Workforce	2017	other		Journal of Infectious Diseases	South Sudan											African										East Africa									States	Western European and Others				States	Western European and Others
Teshale E.H., Grytdal S.P., Howard C., Barry V., Kamili S., Drobeniuc J., Hill V.R., Okware S., Hu D.J., Holmberg S.D.	Evidence of person-to-person transmission of hepatitis e virus during a large outbreak in northern Uganda	2010	other		Clinical Infectious Diseases	Uganda											African										East Africa									States	Western European and Others				States	Western European and Others
Tobian A.A.R., Charvat B., Ssempijja V., Kigozi G., Serwadda D., Makumbi F., Iga B., Laeyendecker O., Riedesel M., Oliver A., Chen M.Z., Reynolds S.J., Wawer M.J., Gray R.H., Quinn T.C.	Factors associated with the prevalence and incidence of herpes simplex virus type 2 infection among men in rakai, uganda	2009	other		Journal of Infectious Diseases	Uganda											African										East Africa									States	Western European and Others				States	Western European and Others
Tobian A.A.R., Mehlotra R.K., Malhotra I., Wamachi A., Mungai P., Koech D., Ouma J., Zimmerman P., King C.L.	Frequent umbilical cord-blood and maternal-blood infections with Plasmodium falciparum, P. malariae, and P. ovale in Kenya	2000	malaria		Journal of Infectious Diseases	Kenya											African										East Africa									States	Western European and Others				States	Western European and Others
Todd J., Grosskurth H., Changalucha J., Obasi A., Mosha F., Balira R., Orroth K., Hugonnet S., Pujades M., Ross D., Gavyole A., Mabey D., Hayes R.	Risk factors influencing HIV infection incidence in a rural African population: A nested case-control study	2006	HIV		Journal of Infectious Diseases	Tanzania											African										East Africa									Tanzania	African	East Africa	Kingdom	Western European and Others	Kingdom	Western European and Others
Toossi Z., Funderburg N.T., Sirdeshmuk S., Whalen C.C., Nanteza M.W., Johnson D.F., Mayanja-Kizza H., Hirsch C.S.	Systemic immune activation and microbial translocation in dual HIV/tuberculosis-infected subjects	2013	HIV	tuberculosis	Journal of Infectious Diseases	Uganda											African										East Africa									States	Western European and Others				States	Western European and Others
Tukwasibwe S., Mugenyi L., Mbogo G.W., Nankoberanyi S., Maiteki-Sebuguzi C., Joloba M.L., Nsobya S.L., Staedke S.G., Rosenthal P.J.	Differential prevalence of transporter polymorphisms in symptomatic and asymptomatic falciparum malaria infections in Uganda	2014	malaria		Journal of Infectious Diseases	Uganda											African										East Africa									Uganda	African	East Africa			States	Western European and Others
Tumwebaze P., Tukwasibwe S., Taylor A., Conrad M., Ruhamyankaka E., Asua V., Walakira A., Nankabirwa J., Yeka A., Staedke S.G., Greenhouse B., Nsobya S.L., Kamya M.R., Dorsey G., Rosenthal P.J.	Changing antimalarial drug resistance patterns identified by surveillance at three sites in Uganda	2017	malaria		Journal of Infectious Diseases	Uganda											African										East Africa									Uganda	African	East Africa			States	Western European and Others
Uzicanin A., Lubega I., Nanuynja M., Mercader S., Rota P., Bellini W., Helfand R.	Dried blood spots on filter paper as an alternative specimen for measles diagnostics: Detection of measles immunoglobulin m antibody by a commercial enzyme immunoassay	2011	other		Journal of Infectious Diseases	Uganda											African										East Africa									States	Western European and Others				States	Western European and Others
Van Eijk A.M., Ayisi J.G., Ter Kuile F.O., Slutsker L., Shi Y.P., Udhayakumar V., Otieno J.A., Kager P.A., Lai R.B., Steketee R.W., Nahlen B.L.	HIV, malaria, and infant anemia as risk factors for postneonatal infant mortality among HIV-seropositive women in Kisumu, Kenya	2007	HIV	malaria	Journal of Infectious Diseases	Kenya											African										East Africa									Zimbabwe	African	South Africa	Netherands	Western European and Others	Switzerland	Western European and Others
Van Eijk A.M., Ouma P.O., Williamson J., Ter Kuile F.O., Parise M., Otieno K., Hamel M.J., Ayisi J.G., Kariuki S., Kager P.A., Slutsker L.	Plasma folate level and high-dose folate supplementation predict sulfadoxine-pyrimethamine treatment failure in pregnant women in western Kenya who have uncomplicated malaria	2008	malaria		Journal of Infectious Diseases	Kenya											African										East Africa									Zimbabwe	African	South Africa	Netherlands	Western European and Others	States	Western European and Others
Vandepitte J., Muller E., Bukenya J., Nakubulwa S., Kyakuwa N., Buvé A., Weiss H., Hayes R., Grosskurth H.	Prevalence and correlates of mycoplasma genitalium infection among female sex workers in Kampala, Uganda	2012	other		Journal of Infectious Diseases	Uganda											African										East Africa									Uganda	African	East Africa			Kingdom	Western European and Others
Vaz P., Augusto O., Bila D., MacAssa E., Vubil A., Jani I.V., Pillon R., Sandstrom P., Sutherland D., Giaquinto C., Jordan M.R., Bertagnolio S.	Surveillance of HIV drug resistance in children receiving antiretroviral therapy: A pilot study of the world health organization's generic protocol in Maputo, Mozambique	2012	HIV		Clinical Infectious Diseases	Mozambique											African										East Africa									Mozambique	African	East Africa			Switzerland	Western European and Others
Vijayan T., Semitala F.C., Matsiko N., Elyanu P., Namusobya J., Havlir D.V., Kamya M., Geng E.H.	Changes in the timing of antiretroviral therapy initiation in HIV-infected patients with tuberculosis in Uganda: A study of the diffusion of evidence into practice in the global response to HIV/AIDS	2013	HIV	tuberculosis	Clinical Infectious Diseases	Uganda											African										East Africa									States	Western European and Others				States	Western European and Others
Villamor E., Mugusi F., Urassa W., Bosch R.J., Saathoff E., Matsumoto K., Meydani S.N., Fawzi W.W.	A trial of the effect of micronutrient supplementation on treatment outcome, T cell counts, morbidity, and mortality in adults with pulmonary tuberculosis	2008	tuberculosis		Journal of Infectious Diseases	Tanzania											African										East Africa									States	Western European and Others				States	Western European and Others
Wachira J., Kimaiyo S., Ndege S., Mamlin J., Braitstein P.	What is the impact of home-based HIV counseling and testing on the clinical status of newly enrolled adults in a large HIV care program in Western Kenya?	2012	HIV		Clinical Infectious Diseases	Kenya											African										East Africa									States	Western European and Others				States	Western European and Others		Canada	Western European and Others
Waitt C.J., Banda N.P.K., White S.A., Kampmann B., Kumwenda J., Heyderman R.S., Pirmohamed M., Squire S.B.	Early deaths during tuberculosis treatment are associated with depressed innate responses, bacterial infection, and tuberculosis progression	2011	tuberculosis		Journal of Infectious Diseases	Malawi											African										East Africa									Malawi	African	East Africa	Kingdom	Western European and Others	Kingdom	Western European and Others
Wamachi A.N., Mayadev J.S., Mungai P.L., Magak P.L., Ouma J.H., Magambo J.K., Muchiri E.M., Koech D.K., King C.H., King C.L.	Increased ratio of tumor necrosis factor-α to interleukin-10 production is associated with Schistosoma haematobium-induced urinary-tract morbidity	2004	NTD		Journal of Infectious Diseases	Kenya											African										East Africa									Kenya	African	East Africa			States	Western European and Others
Wang C.C., McClelland R.S., Overbaugh J., Emery S.R., Mandaliya K., Chohan B., Ndinya-Achola J., Bwayo J., Kreiss J.K.	The effect of treatment of vaginal infections on shedding of human immunodeficiency virus type 1	2001	HIV		Journal of Infectious Diseases	Kenya											African										East Africa									States	Western European and Others				States	Western European and Others
Wanzira H., Kakuru A., Arinaitwe E., Bigira V., Muhindo M.K., Conrad M., Rosenthal P.J., Kamya M.R., Tappero J.W., Dorsey G.	Longitudinal outcomes in a cohort of ugandan children randomized to artemether-lumefantrine versus dihydroartemisinin-piperaquine for the treatment of Malaria	2014	malaria		Clinical Infectious Diseases	Uganda											African										East Africa									Uganda	African	East Africa			States	Western European and Others
Wassmer S.C., Taylor T., MacLennan C.A., Kanjala M., Mukaka M., Molyneux M.E., Grau G.E.	Platelet-induced clumping of Plasmodium falciparum-infected erythrocytes from Malawian patients with cerebral malaria - Possible modulation in vivo by thrombocytopenia	2008	malaria		Journal of Infectious Diseases	Malawi											African										East Africa									Malawi	African	East Africa	Australia	Western European and Others	Australia	Western European and Others
Watson-Jones D., Baisley K., Ponsiano R., Lemme F., Remes P., Ross D., Kapiga S., Mayaud P., De Sanjosé S., Wight D., Changalucha J., Hayes R.	Human papillomavirus vaccination in tanzanian schoolgirls: Cluster-randomized trial comparing 2 vaccine-delivery strategies	2012	other		Journal of Infectious Diseases	Tanzania											African										East Africa									Tanzania	African	East Africa	Kingdom	Western European and Others	Kingdom	Western European and Others
Wawer M.J., Gray R.H., Sewankambo N.K., Serwadda D., Li X., Laeyendecker O., Kiwanuka N., Kigozi G., Kiddugavu M., Lutalo T., Nalugoda F., Wabwire-Mangen F., Meehan M.P., Quinn T.C.	Rates of HIV-1 transmission per coital act, by stage of HIV-1 infection, in Rakai, Uganda	2005	HIV		Journal of Infectious Diseases	Uganda											African										East Africa									States	Western European and Others				States	Western European and Others
West S.K., Moncada J., Munoz B., Mkocha H., Storey P., Hardick J., Gaydos C.A., Quinn T.C., Schachter J.	Is there evidence for resistance of ocular Chlamydia trachomatis to azithromycin after mass treatment for trachoma control?	2014	NTD		Journal of Infectious Diseases	Tanzania											African										East Africa									States	Western European and Others				States	Western European and Others
West S.K., Munoz B., Mkocha H., Gaydos C.A., Quinn T.C.	Number of years of annual mass treatment with azithromycin needed to control trachoma in hyper-endemic communities in Tanzania	2011	NTD		Journal of Infectious Diseases	Tanzania											African										East Africa									States	Western European and Others				States	Western European and Others
Wind-Rotolo M., Durand C., Cranmer L., Reid A., Martinson N., Doherty M., Jilek B.L., Kagaayi J., Kizza A., Pillay V., Laeyendecker O., Reynolds S.J., Eshleman S.H., Lau B., Ray S.C., Siliciano J.D., Quinn T.C., Siliciano R.F.	Identification of nevirapine-resistant HIV-1 in the latent reservoir after single-dose nevirapine to prevent mother-to-child transmission of HIV-1	2009	HIV		Journal of Infectious Diseases	Uganda											African										East Africa									States	Western European and Others				States	Western European and Others
Yeka A., Kigozi R., Conrad M.D., Lugemwa M., Okui P., Katureebe C., Belay K., Kapella B.K., Chang M.A., Kamya M.R., Staedke S.G., Dorsey G., Rosenthal P.J.	Artesunate/amodiaquine versus artemether/lumefantrine for the treatment of uncomplicated malaria in Uganda: A randomized trial	2016	malaria		Journal of Infectious Diseases	Uganda											African										East Africa									Uganda	African	East Africa			States	Western European and Others
Yeo T.W., Florence S.M., Kalingonji A.R., Chen Y., Granger D.L., Anstey N.M., Mwaikambo E.D., Weinberg J.B.	Decreased microvascular function in Tanzanian children with severe and uncomplicated falciparum malaria	2017	malaria		Open Forum Infectious Diseases	Tanzania											African										East Africa									Singapore	Asia-Pacific		Australia	Western European and Others	States	Western European and Others
Abdel-Muhsin A.-M.A., Mackinnon M.J., Ali E., Nassir E.-K.A., Suleiman S., Ahmed S., Walliker D., Babiker H.A.	Evolution of drug-resistance genes in Plasmodium falciparum in an area of seasonal malaria transmission in eastern Sudan	2004	malaria		Journal of Infectious Diseases	Sudan											African										North Africa									Sudan	African	North Africa			Kingdom	Western European and Others
Abdel-Wahab A., Abdel-Muhsin A.-M.A., Ali E., Suleiman S., Ahmed S., Walliker D., Babiker H.A.	Dynamics of gametocytes among Plasmodium falciparum clones in natural infections in an area of highly seasonal transmission	2002	malaria		Journal of Infectious Diseases	Sudan											African										North Africa									Sudan	African	North Africa			Kingdom	Western European and Others
Ali M.M., Baraka O.Z., AbdelRahman S.I., Sulaiman S.M., Williams J.F., Homeida M.M., Mackenzie C.D.	Immune responses directed against microfilariae correlate with severity of clinical onchodermatitis and treatment history	2003	other		Journal of Infectious Diseases	Sudan											African										North Africa									Sudan	African	North Africa	States	Western European and Others	States	Western European and Others
Babiker H.A., Pringle S.J., Abdel-Muhsin A., Mackinnon M., Hunt P., Walliker D.	High-level chloroquine resistance in Sudanese isolates of Plasmodium falciparum is associated with mutations in the chloroquine resistance transporter gene pfcrt and the multidrug resistance gene pfmdr1	2001	malaria		Journal of Infectious Diseases	Sudan											African										North Africa									Kingdom	Western European and Others				Kingdom	Western European and Others
Guthmann J.-P., Klovstad H., Boccia D., Hamid N., Pinoges L., Nizou J.-Y., Tatay M., Diaz F., Moren A., Grais R.F., Ciglenecki I., Nicand E., Guerin P.J.	A large outbreak of hepatitis E among a displaced population in Darfur, Sudan, 2004: The role of water treatment methods	2006	other		Clinical Infectious Diseases	Sudan											African										North Africa									France	Western European and Others				France	Western European and Others
Mohamed-Ali Q., Elwali N.-E.M.A., Abdelhameed A.A., Mergani A., Rahoud S., Elagib K.E., Saeed O.K., Abel L., Magzoub M.M.A., Dessein A.J.	Susceptibility to periportal (Symmers) fibrosis in human Schistosoma mansoni infections: Evidence that intensity and duration of infection, gender, and inherited factors are critical in disease progression	1999	NTD		Journal of Infectious Diseases	Sudan											African										North Africa									Sudan	African	North Africa			France	Western European and Others
Nielsen M.A., Grevstad B., A-Elgadir T.M.E., Kurtzhals J.A.L., Giha H., Staalsoe T., Hviid L., Theander T.G.	Differential induction of immunoglobulin G to Plasmodium falciparum variant surface antigens during the transmission season in Daraweesh, Sudan	2005	malaria		Journal of Infectious Diseases	Sudan											African										North Africa									Denmark	Western European and Others				Denmark	Western European and Others
Staalsoe T., Hamad A.A., Hviid L., Elhassan I.M., Arnot D.E., Theander T.G.	In vivo switching between variant surface antigens in human Plasmodium falciparum infection	2002	malaria		Journal of Infectious Diseases	Sudan											African										North Africa									Denmark	Western European and Others				Denmark	Western European and Others
Borok M., Fiorillo S., Gudza I., Putnam B., Ndemera B., White I.E., Gwanzura L., Schooley R.T., Campbell T.B.	Evaluation of plasma human herpesvirus 8 DNA as a marker of clinical outcomes during antiretroviral therapy for AIDS-related kaposi sarcoma in Zimbabwe	2010	other	HIV	Clinical Infectious Diseases	Zimbabwe											African										South Africa									Zimbabwe	African	South Africa			States	Western European and Others
Brayfield B.P., Kankasa C., West J.T., Muyanga J., Bhat G., Klaskala W., Mitchell C.D., Wood C.	Distribution of kaposi sarcoma-associated herpesvirus/human herpesvirus 8 in maternal saliva and breast milk in Zambia: Implications for transmission	2004	other		Journal of Infectious Diseases	Zambia											African										South Africa									States	Western European and Others				States	Western European and Others
Brayfield B.P., Phiri S., Kankasa C., Muyanga J., Mantina H., Kwenda G., West J.T., Bhat G., Marx D.B., Klaskala W., Mitchell C.D., Wood C.	Postnatal human herpesvirus 8 and human immunodeficiency virus type 1 infection in mothers and infants from Zambia	2003	other	HIV	Journal of Infectious Diseases	Zambia											African										South Africa									States	Western European and Others				States	Western European and Others
Cambiano V., Ford D., Mabugu T., Napierala Mavedzenge S., Miners A., Mugurungi O., Nakagawa F., Revill P., Phillips A.	Assessment of the Potential Impact and Cost-effectiveness of Self-Testing for HIV in Low-Income Countries	2015	HIV		Journal of Infectious Diseases	Zimbabwe											African										South Africa									Kingdom	Western European and Others				Kingdom	Western European and Others
Ciaranello A.L., Perez F., Engelsmann B., Walensky R.P., Mushavi A., Rusibamayila A., Keatinge J., Park J.-E., Maruva M., Cerda R., Wood R., Dabis F., Freedberg K.A.	Cost-effectiveness of World Health Organization 2010 guidelines for prevention of mother-to-child HIV transmission in Zimbabwe	2013	HIV		Clinical Infectious Diseases	Zimbabwe											African										South Africa									States	Western European and Others				States	Western European and Others
Corbett E.L., Muzangwa J., Chaka K., Dauya E., Cheung Y.B., Munyati S.S., Reid A., Hakim J., Chandiwana S., Mason P.R., Butterworth A.E., Houston S.	Nursing and community rates of Mycobacterium tuberculosis infection among students in Harare, Zimbabwe	2007	tuberculosis		Clinical Infectious Diseases	Zimbabwe											African										South Africa									Zimbabwe	African	South Africa	Kingdom	Western European and Others	Canada	Western European and Others
De R., Ghosh J.B., Sen Gupta S., Takeda Y., Nair G.B.	The Role of Vibrio cholerae Genotyping in Africa	2013	diarrheal illness		Journal of Infectious Diseases	Zimbabwe											African										South Africa									India	Asia-Pacific				India	Asia-Pacific
Desai A., Smith L.E., Mbuya M.N.N., Chigumira A., Fundira D., Tavengwa N.V., Malaba T.R., Majo F.D., Humphrey J.H., Stoltzfus R.J.	The SHINE trial infant feeding intervention: Pilot study of effects on maternal learning and infant diet quality in Rural Zimbabwe	2015	diarrheal illness		Clinical Infectious Diseases	Zimbabwe											African										South Africa									States	Western European and Others				States	Western European and Others
Dezzutti C.S., Richardson B.A., Marrazzo J.M., Tugetman J., Ramjee G., Taha T., Chirenje Z.M., Abdool Karim S.S., Hillier S.L., Herold B.C.	Mucosal escherichia coli bactericidal activity and immune mediators are associated with HIV-1 seroconversion in women participating in the HPTN 035 trial	2012	diarrheal illness	HIV	Journal of Infectious Diseases	Zimbabwe											African										South Africa									States	Western European and Others				States	Western European and Others
Eaton J.W., Takavarasha F.R., Schumacher C.M., Mugurungi O., Garnett G.P., Nyamukapa C., Gregson S.	Trends in concurrency, polygyny, and multiple sex partnerships during a decade of declining HIV prevalence in eastern Zimbabwe	2014	HIV		Journal of Infectious Diseases	Zimbabwe											African										South Africa									Kingdom	Western European and Others				Kingdom	Western European and Others
Ferrand R.A., Luethy R., Bwakura F., Mujura H., Miller R.F., Corbett E.L.	HIV infection presenting in older children and adolescents: A case series from Harare, Zimbabwe	2007	HIV		Clinical Infectious Diseases	Zimbabwe											African										South Africa									Zimbabwe	African	South Africa	Kingdom	Western European and Others	Kingdom	Western European and Others
Gangaidzo I.T., Moyo V.M., Mvundura E., Aggrey G., Murphree N.L., Khumalo H., Saungweme T., Kasvosve I., Gomo Z.A.R., Rouault T., Boelaert J.R., Gordeuk V.R.	Association of pulmonary tuberculosis with increased dietary iron	2001	tuberculosis		Journal of Infectious Diseases	Zimbabwe											African										South Africa									Zimbabwe	African	South Africa			States	Western European and Others
Gantt S., Shetty A.K., Seidel K.D., Matasa K., Musingwini G., Woelk G., Zijenah L.S., Katzenstein D.A., Frenkel L.M.	Laboratory indicators of mastitis are not associated with elevated HIV-1 DNA loads or predictive of HIV-1 RNA loads in breast milk	2007	HIV		Journal of Infectious Diseases	Zimbabwe											African										South Africa									States	Western European and Others				States	Western European and Others
Gill C.J., MacLeod W.B., Mwanakasale V., Chalwe V., Mwananyanda L., Champo D., Mukwamataba D., Chilengi R., Thea D.M., Hamer D.H.	Inferiority of single-dose sulfadoxine-pyrimethamine intermittent preventive therapy for malaria during pregnancy among HIV-positive Zambian women	2007	malaria	HIV	Journal of Infectious Diseases	Zambia											African										South Africa									States	Western European and Others				States	Western European and Others
Gill C.J., Mwanakasale V., Fox M.P., Chilengi R., Tembo M., Nsofwa M., Chalwe V., Mwananyanda L., Mukwamataba D., Malilwe B., Champo D., Macleod W.B., Thea D.M., Hamer D.H.	Impact of human immunodeficiency virus infection on Streptococcus pneumoniae colonization and seroepidemiology among Zambian women	2008	HIV	respiratory illness	Journal of Infectious Diseases	Zambia											African										South Africa									States	Western European and Others				States	Western European and Others
Hamer D.H., Mwanakasale V., MacLeod W.B., Chalwe V., Mukwamataba D., Champo D., Mwananyanda L., Chilengi R., Mubikayi L., Mulele C.K., Mulenga M., Thea D.M., Gill C.J.	Two-dose versus monthly intermittent preventive treatment of malaria with sulfadoxine-pyrimethamine in HIV-seropositive pregnant Zambian women	2007	HIV		Journal of Infectious Diseases	Zambia											African										South Africa									States	Western European and Others				States	Western European and Others
Hoesley C.J., Allen S.A., Raper J.L., Musonda R., Niu Y., Gao F., Squires K.E., Aldrovandi G.M.	Comparative analysis of commercial assays for the detection and quantification of human immunodeficiency virus type 1 (HIV-1) RNA in plasma from patients infected with HIV-1 subtype C	2002	HIV		Clinical Infectious Diseases	Zambia											African										South Africa									States	Western European and Others				States	Western European and Others
Humphrey J.H., Iliff P.J., Marinda E.T., Mutasa K., Moulton L.H., Chidawanyika H., Ward B.J., Nathoo K.J., Malaba L.C., Zijenah L.S., Zvandasara P., Ntozini R., Mzengeza F., Mahomva A.I., Ruff A.J., Mbizvo M.T., Zunguza C.O.	Effects of a single large dose of vitamin A, given during the postpartum period to HIV-positive women and their infants, on child HIV infection, HIV-free survival, and mortality	2006	HIV		Journal of Infectious Diseases	Zimbabwe											African										South Africa									Zimbabwe	African	South Africa			Group Author
Kallestrup P., Zinyama R., Gomo E., Butterworth A.E., Mudenge B., Van Dam G.J., Gerstoft J., Erikstrup C., Ullum H.	Schistosomiasis and HIV-1 infection in rural Zimbabwe: Effect of treatment of schistosomiasis on CD4 cell count and plasma HIV-1 RNA load	2005	NTD		Journal of Infectious Diseases	Zimbabwe											African										South Africa									Zimbabwe	African	South Africa	Denmark	Western European and Others	Denmark	Western European and Others
Kallestrup P., Zinyama R., Gomo E., Butterworth A.E., Van Dam G.J., Erikstrup C., Ullum H.	Schistosomiasis and HIV-1 infection in rural Zimbabwe: Implications of coinfection for excretion of eggs	2005	NTD	HIV	Journal of Infectious Diseases	Zimbabwe											African										South Africa									Zimbabwe	African	South Africa	Denmark	Western European and Others	Denmark	Western European and Others
Kallestrup P., Zinyama R., Gomo E., Butterworth A.E., Van Dam G.J., Gerstoft J., Erikstrup C., Ullum H.	Schistosomiasis and HIV in rural Zimbabwe: Efficacy of treatment of schistosomiasis in individuals with HIV coinfection	2006	NTD	HIV	Clinical Infectious Diseases	Zimbabwe											African										South Africa									Zimbabwe	African	South Africa	Denmark	Western European and Others	Denmark	Western European and Others
Katzenstein D.A., Mbizvo M., Zijenah L., Gittens T., Munjoma M., Hill D., Madzime S., Maldonado Y.	Serum level of maternal human immunodeficiency virus (HIV) RNA, infant mortality, and vertical transmission of HIV in Zimbabwe	1999	HIV		Journal of Infectious Diseases	Zimbabwe											African										South Africa									States	Western European and Others				States	Western European and Others
Kelly P., Bajaj-Elliott M., Katubulushi M., Zulu I., Poulsom R., Feldman R.A., Bevins C.L., Dhaliwal W.	Reduced gene expression of intestinal α-defensins predicts diarrhea in a cohort of African adults	2006	diarrheal illness		Journal of Infectious Diseases	Zambia											African										South Africa									Zambia	African	South Africa	Kingdom	Western European and Others	Kingdom	Western European and Others
Kuhn L., Kasonde P., Sinkala M., Kankasa C., Semrau K., Scott N., Tsai W.-Y., Vermund S.H., Aldrovandi G.M., Thea D.M.	Does severity of HIV disease in HIV-infected mothers affect mortality and morbidity among their uninfected infants?	2005	HIV		Clinical Infectious Diseases	Zambia											African										South Africa									States	Western European and Others				States	Western European and Others
Lajoie J., Hargrove J., Zijenah L.S., Humphrey J.H., Ward B.J., Roger M.	Genetic variants in nonclassical major histocompatibility complex class I human leukocyte antigen (HLA)-E and HLA-G molecules are associated with susceptibility to heterosexual acquisition of HIV-1	2006	HIV		Journal of Infectious Diseases	Zimbabwe											African										South Africa									Canada	Western European and Others				Canada	Western European and Others
Lampinen T.M., Kulasingam S., Juno M., Borok M., Gwanzura L., Lamb J., Mahomed K., Woelk G.B., Strand K.B., Bosch M.L., Edelman D.C., Constantine N.T., Katzenstein D., Williams M.A.	Detection of Kaposi's sarcoma-associated herpesvirus in oral and genital secretions of Zimbabwean women	2000	other		Journal of Infectious Diseases	Zimbabwe											African										South Africa									States	Western European and Others				States	Western European and Others
Larsen M.H., Zinyama R., Kallestrup P., Gerstoft J., Gomo E., Thørner L.W., Berg T.B., Erikstrup C., Ullum H.	HLA-G 3′ untranslated region 14-base pair deletion: Association with poor survival in an HIV-1-infected zimbabwean population	2013	HIV		Journal of Infectious Diseases	Zimbabwe											African										South Africa									Denmark	Western European and Others				Denmark	Western European and Others
Lee E.J., Kantor R., Zijenah L., Sheldon W., Emel L., Mateta P., Johnston E., Wells J., Shetty A.K., Coovadia H., Maldonado Y., Jones S.A., Mofenson L.M., Contag C.H., Bassett M., Katzenstein D.A.	Breast-milk shedding of drug-resistant HIV-1 subtype C in women exposed to single-dose nevirapine	2005	HIV		Journal of Infectious Diseases	Zimbabwe											African										South Africa									States	Western European and Others				States	Western European and Others
Matare C.R., Mbuya M.N.N., Pelto G., Dickin K.L., Stoltzfus R.J.	Assessing maternal capabilities in the SHINE Trial: Highlighting a hidden link in the causal pathway to child health	2015	diarrheal illness		Clinical Infectious Diseases	Zimbabwe											African										South Africa									States	Western European and Others				States	Western European and Others
Mbuya M.N.N., Jones A.D., Ntozini R., Humphrey J.H., Moulton L.H., Stoltzfus R.J., Maluccio J.A.	Theory-driven process evaluation of the SHINE trial using a program impact pathway approach	2015	diarrheal illness		Clinical Infectious Diseases	Zimbabwe											African										South Africa									Zimbabwe	African	South Africa	States	Western European and Others	States	Western European and Others
Modjarrad K., Zulu I., Redden D.T., Njobvu L., Lane H.C., Bentwich Z., Vermund S.H.	Treatment of intestinal helminths does not reduce plasma concentrations of HIV-1 RNA in coinfected Zambian adults	2005	NTD	HIV	Journal of Infectious Diseases	Zambia											African										South Africa									States	Western European and Others				States	Western European and Others
Moss W.J., Fisher C., Scott S., Monze M., Ryon J.J., Quinn T.C., Griffin D.E., Cutts F.T.	HIV type 1 infection is a risk factor for mortality in hospitalized Zambian children with measles	2008	HIV		Clinical Infectious Diseases	Zambia											African										South Africa									Zambia	African	South Africa	States	Western European and Others	Kingdom	Western European and Others
Moss W.J., Monze M., Ryon J.J., Quinn T.C., Griffin D.E., Cutts F.	Prospective study of measles in hospitalized, human immunodefidency virus (HIV)-infected and HIV-uninfected children in Zambia	2002	other	HIV	Clinical Infectious Diseases	Zambia											African										South Africa									States	Western European and Others				States	Western European and Others		Kingdom	Western European and Others
Moss W.J., Ryon J.J., Monze M., Cutts F., Quinn T.C., Griffin D.E.	Suppression of human immunodeficiency virus replication during acute measles	2002	HIV	other	Journal of Infectious Diseases	Zambia											African										South Africa									States	Western European and Others				States	Western European and Others
Moss W.J., Ryon J.J., Monze M., Griffin D.E.	Differential regulation of interleukin (IL)-4, IL-5, and IL-10 during measles in Zambian children	2002	other		Journal of Infectious Diseases	Zambia											African										South Africa									States	Western European and Others				States	Western European and Others
Moss W.J., Scott S., Mugala N., Ndhlovu Z., Beeler J.A., Audet S.A., Ngala M., Mwangala S., Nkonga-Mwangilwa C., Ryon J.J., Monze M., Kasolo F., Quinn T.C., Cousens S., Griffin D.E., Cutts F.T.	Immunogenicity of standard-titer measles vaccine in HIV-1-infected and uninfected zambian children: An observational study	2007	other	HIV	Journal of Infectious Diseases	Zambia											African										South Africa									States	Western European and Others				Kingdom	Western European and Others
Munyoro M.N., Kufa E., Biellik R., Pazvakavambwa I.E., Cairns K.L.	Impact of nationwide measles vaccination campaign among children aged 9 months to 14 years, Zimbabwe, 1998-2001	2003	other		Journal of Infectious Diseases	Zimbabwe											African										South Africa									Zimbabwe	African	South Africa			States	Western European and Others
Mutapi F., Burchmore R., Mduluza T., Foucher A., Harcus Y., Nicoll G., Midzi N., Turner C.M., Maizels R.M.	Praziquantel treatment of individuals exposed to Schistosoma haematobium enhances serological recognition of defined parasite antigens	2005	NTD		Journal of Infectious Diseases	Zimbabwe											African										South Africa									Kingdom	Western European and Others				Kingdom	Western European and Others
Mutapi F., Burchmore R., Mduluza T., Midzi N., Turner C.M.R., Maizels R.M.	Age-related and infection intensity-related shifts in antibody recognition of defined protein antigens in a schistosome-exposed population	2008	NTD		Journal of Infectious Diseases	Zimbabwe											African										South Africa									Kingdom	Western European and Others				Kingdom	Western European and Others
Nair N., Moss W.J., Scott S., Mugala N., Ndhlovu Z.M., Lilo K., Ryon J.J., Monze M., Quinn T.C., Cousens S., Cutts F., Griffin D.E.	HIV-1 infection in Zambian children impairs the development and avidity maturation of measles virus-specific immunoglobulin G after vaccination and infection	2009	HIV		Journal of Infectious Diseases	Zambia											African										South Africa									States	Western European and Others				States	Western European and Others
Napierala Mavedzenge S., Müller E.E., Lewis D.A., Chipato T., Morrison C.S., Weiss H.A.	Mycoplasma genitalium is associated with increased genital HIV type 1 RNA in zimbabwean women	2015	other	HIV	Journal of Infectious Diseases	Zimbabwe											African										South Africa									States	Western European and Others				Kingdom	Western European and Others
Nowak R.G., Gravitt P.E., Morrison C.S., Gange S.J., Kwok C., Oliver A.E., Howard R., Van Der Pol B., Salata R.A., Padian N.S., Chipato T., Munjoma M., Celentano D.D.	Increases in human papillomavirus detection during early HIV infection among women in Zimbabwe	2011	other	HIV	Journal of Infectious Diseases	Zimbabwe											African										South Africa									States	Western European and Others				States	Western European and Others
Ntozini R., Marks S.J., Mangwadu G., Mbuya M.N.N., Gerema G., Mutasa B., Julian T.R., Schwab K.J., Humphrey J.H., Zungu L.I., Chasekwa B., Helyar W., Phiri S., Garikai A., Meki K., Chimucheka N., Mapuranga A., Hoko-Sibanda N., Chikwavaire V.F.	Using geographic information systems and spatial analysis methods to assess household water access and sanitation coverage in the SHINE Trial	2015	diarrheal illness		Clinical Infectious Diseases	Zimbabwe											African										South Africa									Zimbabwe	African	South Africa			Group Author
Permar S.R., Moss W.J., Ryon J.J., Monze M., Cutts F., Quinn T.C., Griffin D.E.	Prolonged measles virus shedding in human immunodeficiency virus-infected children, detected by reverse transcriptase-polymerase chain reaction	2001	other		Journal of Infectious Diseases	Zambia											African										South Africa									States	Western European and Others				States	Western European and Others
Phillips A.N., Cambiano V., Nakagawa F., Ford D., Apollo T., Murungu J., Rousseau C., Garnett G., Ehrenkranz P., Bansi-Matharu L., Vojnov L., Katz Z., Peeling R., Revill P.	Point-of-care viral load testing for sub-Saharan Africa: Informing a target product profile	2016	other		Open Forum Infectious Diseases	Zimbabwe											African										South Africa									Kingdom	Western European and Others				Kingdom	Western European and Others
Phillips A.N., Cambiano V., Revill P., Nakagawa F., Lundgren J.D., Bansi-Matharu L., Mabugu T., Sculpher M., Garnett G., Staprans S., Becker S., Murungu J., Lewin S.R., Deeks S.G., Hallett T.B.	Identifying Key Drivers of the Impact of an HIV Cure Intervention in Sub-Saharan Africa	2016	HIV		Journal of Infectious Diseases	Zimbabwe											African										South Africa									Kingdom	Western European and Others				Kingdom	Western European and Others
Prendergast A.J., Humphrey J.H., Mutasa K., Majo F.D., Rukobo S., Govha M., Mbuya M.N.N., Moulton L.H., Stoltzfus R.J.	Assessment of environmental enteric dysfunction in the SHINE Trial: Methods and challenges	2015	diarrheal illness		Clinical Infectious Diseases	Zimbabwe											African										South Africa									Zimbabwe	African	South Africa	Kingdom	Western European and Others	States	Western European and Others
Scott S., Moss W.J., Cousens S., Beeler J.A., Audet S.A., Mugala N., Quinn T.C., Griffin D.E., Cutts F.T.	The influence of HIV-1 exposure and infection on levels of passively acquired antibodies to measles virus in Zambian infants	2007	HIV		Clinical Infectious Diseases	Zambia											African										South Africa									Kingdom	Western European and Others				Kingdom	Western European and Others
Smith L.E., Prendergast A.J., Turner P.C., Mbuya M.N.N., Mutasa K., Kembo G., Stoltzfus R.J.	The potential role of mycotoxins as a contributor to stunting in the SHINE Trial	2015	diarrheal illness		Clinical Infectious Diseases	Zimbabwe											African										South Africa									States	Western European and Others				States	Western European and Others
Sutcliffe C.G., Scott S., Mugala N., Ndhlovu Z., Monze M., Quinn T.C., Cousens S., Griffin D.E., Moss W.J.	Survival from 9 months of age among HIV-infected and uninfected Zambian children prior to the availability of antiretroviral therapy	2008	HIV		Clinical Infectious Diseases	Zambia											African										South Africa									States	Western European and Others				States	Western European and Others
Thistle P., Spitzer R.F., Glazier R.H., Pilon R., Arbess G., Simor A., Boyle E., Chitsike I., Chipato T., Gottesman M., Silverman M.	A randomized, double-blind, placebo-controlled trial of combined nevirapine and zidovudine compared with nevirapine alone in the prevention of perinatal transmission of HIV in Zimbabwe	2007	HIV		Clinical Infectious Diseases	Zimbabwe											African										South Africa									Zimbabwe	African	South Africa	Canada	Western European and Others	Canada	Western European and Others
Van De Wijgert J.H.H.M., Mason P.R., Gwanzura L., Mbizvo M.T., Chirenje Z.M., Iliff V., Shiboski S., Padian N.S.	Intravaginal practices, vaginal flora disturbances, and acquisition of sexually transmitted diseases in Zimbabwean women	2000	other		Journal of Infectious Diseases	Zimbabwe											African										South Africa									States	Western European and Others				States	Western European and Others
Van Geertruyden J.-P., Mulenga M., Mwananyanda L., Chalwe V., Moerman F., Chilengi R., Kasongo W., Van Overmeir C., Dujardin J.-C., Colebunders R., Kestens L., D'Alessandro U.	HIV-1 immune suppression and antimalarial treatment outcome in Zambian adults with uncomplicated malaria	2006	HIV	malaria	Journal of Infectious Diseases	Zambia											African										South Africa									Belgium	Western European and Others				Belgium	Western European and Others
Waddell R.D., Chintu C., Lein A.D., Zumla A., Karagas M.R., Baboo K.S., Habbema J.D.F., Tosteson A.N.A., Morin P., Tvaroha S., Arbeit R.D., Mwinga A., von Reyn C.F.	Safety and immunogenicity of a five-dose series of inactivated Mycobacterium vaccae vaccination for the prevention of HIV-associated tuberculosis	2000	tuberculosis	HIV	Clinical Infectious Diseases	Zambia											African										South Africa									States	Western European and Others				States	Western European and Others
Walker A.S., Mulenga V., Ford D., Kabamba D., Sinyinza F., Kankasa C., Chintu C., Gibb D.M.	The impact of daily cotrimoxazole prophylaxis and antiretroviral therapy on mortality and hospital admissions in HIV-infected Zambian children	2007	HIV		Clinical Infectious Diseases	Zambia											African										South Africa									Kingdom	Western European and Others				Kingdom	Western European and Others
Walter J., Ghosh M.K., Kuhn L., Semrau K., Sinkala M., Kankasa C., Thea D.M., Aldrovandi G.M.	High concentrations of interleukin 15 in breast milk are associated with protection against postnatal HIV transmission	2009	HIV		Journal of Infectious Diseases	Zambia											African										South Africa									States	Western European and Others				States	Western European and Others
Walter J., Mwiya M., Scott N., Kasonde P., Sinkala M., Kankasa C., Kauchali S., Aldrovandi G.M., Thea D.M., Kuhn L.	Reduction in preterm delivery and neonatal mortality after the introduction of antenatal cotrimoxazole prophylaxis among HIV-infected women with low CD4 cell counts	2006	HIV		Journal of Infectious Diseases	Zambia											African										South Africa									States	Western European and Others				States	Western European and Others
Adegbola R.A., Kim Mulholland E., Secka O., Jaffar S., Greenwood B.M.	Vaccination with a Haemophilus influenzae type b conjugate vaccine reduces oropharyngeal carriage of H. influenzae Type b among Gambian children	1998	other		Journal of Infectious Diseases	Gambia											African										West Africa									Gambia	African	West Africa			Kingdom	Western European and Others
Ali S., Niang M.A.F., N'doye I., Critchlow C.W., Hawes S.E., Hill A.V.S., Kiviat N.B.	Secretor polymorphism and human immunodeficiency virus infection in Senegalese women	2000	HIV		Journal of Infectious Diseases	Senegal											African										West Africa									Kingdom	Western European and Others				States	Western European and Others
Arvay M.L., Curns A.T., Terp S., Armah G., Wontuo P., Parashar U.D., Binka F., Glass R.I., Widdowson M.-A.	How much could rotavirus vaccines reduce diarrhea-associated mortality in northern Ghana? A model to assess impact	2009	diarrheal illness		Journal of Infectious Diseases	Ghana											African										West Africa									States	Western European and Others				States	Western European and Others
Atabani S.F., Byrnes A.A., Jaye A., Kidd I.M., Magnusen A.F., Whittle H., Karp C.L.	Natural measles causes prolonged suppression of interleukin-12 production	2001	other		Journal of Infectious Diseases	Mali											African										West Africa									Gambia	African	West Africa			States	Western European and Others
Bai C.-Q., Mu J.-S., Kargbo D., Song Y.-B., Niu W.-K., Nie W.-M., Kanu A., Liu W.-W., Wang Y.-P., Dafae F., Yan T., Hu Y., Deng Y.-Q., Lu H.-J., Yang F., Zhang X.-G., Sun Y., Cao Y.-X., Su H.-X., Sun Y., Liu W.-S., Wang C.-Y., Qian J., Liu L., Wang H., Tong Y.-G., Liu Z.-Y., Chen Y.-S., Wang H.-Q., Kargbo B., Gao G.F., Jiang J.-F.	Clinical and Virological Characteristics of Ebola Virus Disease Patients Treated with Favipiravir (T-705) - Sierra Leone, 2014	2016	ebola		Clinical Infectious Diseases	Sierra Leone											African										West Africa									China	Asia-Pacific				China	Asia-Pacific
Baril L., Boiron P., Manceron V., Ely S.O.O., Jamet P., Favre E., Caumes E., Bricaire F.	Refractory craniofacial actinomycetoma due to Streptomyces somaliensis that required salvage therapy with amikacin and imipenem	1999	other		Clinical Infectious Diseases	Mali											African										West Africa									France	Western European and Others				France	Western European and Others
Barry M., Touré A., Traoré F.A., Sako F.-B., Sylla D., Kpamy D.O., Bah E.I., Bangoura M., Poncin M., Keita S., Tounkara T.M., Cisse M., Vanhems P.	Clinical predictors of mortality in patients with ebola virus disease	2015	ebola		Clinical Infectious Diseases	Guinea											African										West Africa									France	Western European and Others				France	Western European and Others
Berlier M., Barry R., Shadid J., Sirica C., Brunier A., Hasan H., Bouma E.	Communication challenges during the development and introduction of a New Meningococcal Vaccine in Africa	2015	meningitis		Clinical Infectious Diseases	Burkina Faso											African										West Africa									France	Western European and Others				France	Western European and Others
Bertin G.I., Sabbagh A., Guillonneau F., Jafari-Guemouri S., Ezinmegnon S., Federici C., Hounkpatin B., Fievet N., Deloron P.	Differential protein expression profiles between Plasmodium falciparum parasites isolated from subjects presenting with pregnancy-associated malaria and uncomplicated malaria in Benin	2013	malaria		Journal of Infectious Diseases	Benin											African										West Africa									France	Western European and Others				France	Western European and Others
Biering-Sørensen S., Aaby P., Lund N., Monteiro I., Jensen K.J., Eriksen H.B., Schaltz-Buchholzer F., Jørgensen A.S.P., Rodrigues A., Fisker A.Bæ., Benn C.S.	Early BCG-Denmark and Neonatal Mortality among Infants Weighing <2500 g: A Randomized Controlled Trial	2017	tuberculosis		Clinical Infectious Diseases	Guinea-Bissau											African										West Africa									Guinea-Bissau	African	West Africa	Denmark	Western European and Others	Denmark	Western European and Others
Boisen N., Scheutz F., Rasko D.A., Redman J.C., Persson S., Simon J., Kotloff K.L., Levine M.M., Sow S., Tamboura B., Toure A., Malle D., Panchalingam S., Krogfelt K.A., Nataro J.P.	Genomic characterization of enteroaggregative Escherichia coli from children in Mali	2012	diarrheal illness		Journal of Infectious Diseases	Mali											African										West Africa									Denmark	Western European and Others		States	Western European and Others	States	Western European and Others
Boisier P., Nicolas P., Djibo S., Taha M.-K., Jeanne I., Maïnassara H.B., Tenebray B., Kairo K.K., Giorgini D., Chanteau S.	Meningococcal meningitis: Unprecedented incidence of serogroup X-related cases in 2006 in Niger	2007	meningitis		Clinical Infectious Diseases	Niger											African										West Africa									Nigeria	African	West Africa	France	Western European and Others	France	Western European and Others
Bosu W.K., Essel-Ahun M., Adjei S., Strebel P.	Progress in the control of measles in Ghana, 1980-2000	2003	other		Journal of Infectious Diseases	Ghana											African										West Africa									Ghana	African	West Africa			States	Western European and Others
Brattig N.W., Lepping B., Timmann C., Buüttner D.W., Marfo Y., Hamelmann C., Horstmann R.D.	Onchocerca volvulus-exposed persons fail to produce interferon-γ in response to O. volvulus antigen but mount proliferative responses with interleukin-5 and IL-13 production that decrease with increasing microfilarial density	2002	NTD		Journal of Infectious Diseases	Ghana											African										West Africa									Germany	Western European and Others				Germany	Western European and Others
Briand V., Denoeud L., Massougbodji A., Cot M.	Efficacy of intermittent preventive treatment versus chloroquine prophylaxis to prevent malaria during pregnancy in Benin	2008	malaria		Journal of Infectious Diseases	Benin											African										West Africa									France	Western European and Others				France	Western European and Others
Briand V., Saal J., Ghafari C., Huynh B.-T., Fievet N., Schmiegelow C., Massougbodji A., Deloron P., Zeitlin J., Cot M.	Fetal Growth Restriction Is Associated with Malaria in Pregnancy: A Prospective Longitudinal Study in Benin	2016	malaria		Journal of Infectious Diseases	Benin											African										West Africa									France	Western European and Others				France	Western European and Others
Cabantous S., Poudiougou B., Oumar A.A., Traore A., Barry A., Vitte J., Bongrand P., Marquet S., Doumbo O., Dessein A.J.	Genetic evidence for the aggravation of plasmodium falciparum malaria by interleukin 4	2009	malaria		Journal of Infectious Diseases	Mali											African										West Africa									France	Western European and Others				France	Western European and Others
Cabantous S., Poudiougou B., Traore A., Keita M., Cisse M.B., Doumbo O., Dessein A.J., Marquet S.	Evidence that interferon-γ plays a protective role during cerebral malaria	2005	malaria		Journal of Infectious Diseases	Mali											African										West Africa									France	Western European and Others				France	Western European and Others
Campbell D.I., Bunn J.E.G., Weaver L.T., Harding M., Coward W.A., Thomas J.E.	Human milk vacuolating cytotoxin A immunoglobulin A antibodies modify Helicobacter pylori infection in Gambian children	2006	other		Clinical Infectious Diseases	Gambia											African										West Africa									Kingdom	Western European and Others				Kingdom	Western European and Others
Candotti D., Danso K., Parsyan A., Dompreh A., Allain J.-P.	Maternal-fetal transmission of human parvovirus B19 genotype 3	2006	other		Journal of Infectious Diseases	Ghana											African										West Africa									Kingdom	Western European and Others				Kingdom	Western European and Others
Chahroudi A., Sawadogo S., Ellenberger D., Pieniazek D., Borget-Alloue M.-Y., Aidoo M., Koblavi-Deme S., Fernandez-Vina M., Maurice C., Chorba T., Nkengasong J.N., McNicholl J.M.	Measurement of HIV-1 CRF02_AG-specific T cell responses indicates the dominance of a p24gag epitope in blood donors in Abidjan, Côte d'Ivoire	2005	HIV		Journal of Infectious Diseases	Côte d'Ivoire											African										West Africa									States	Western European and Others				States	Western European and Others
Chaix M.-L., Ekouevi D.K., Rouet F., Tonwe-Gold B., Viho I., Bequet L., Peytavin G., Toure H., Menan H., Leroy V., Dabis F., Rouzioux C.	Low risk of nevirapine resistance mutations in the prevention of mother-to-child transmission of HIV-1: Agence Nationale de Recherches sur le SIDA Ditrame Plus, Abidjan, Côte d'Ivoire	2006	HIV		Journal of Infectious Diseases	Côte d'Ivoire											African										West Africa									France	Western European and Others				France	Western European and Others
Charurat M., Nasidi A., Delaney K., Saidu A., Croxton T., Mondal P., Aliyu G.G., Constantine N., Abimiku A., Carr J.K., Vertefeuille J., Blattner W.	Characterization of acute HIV-1 infection in high-risk Nigerian populations	2012	HIV		Journal of Infectious Diseases	Nigeria											African										West Africa									States	Western European and Others				States	Western European and Others
Chauty A., Ardant M.-F., Marsollier L., Pluschke G., Landier J., Adeye A., Goundoté A., Cottin J., Ladikpo T., Ruf T., Ji B.	Oral treatment for Mycobacterium ulcerans infection: Results from a pilot study in Benin	2011	NTD		Clinical Infectious Diseases	Benin											African										West Africa									Benin	African	West Africa	France	Western European and Others	France	Western European and Others
Clerk C.A., Bruce J., Affipunguh P.K., Mensah N., Hodgson A., Greenwood B., Chandramohan D.	A randomized, controlled trial of intermittent preventive treatment with sulfadoxine-pyrimethamine, amodiaquine, or the combination in pregnant women in Ghana	2008	malaria		Journal of Infectious Diseases	Ghana											African										West Africa									Ghana	African	West Africa			Kingdom	Western European and Others
Colebunders R., Mariage J.L., Coche J.C., Pirenne B., Kempinaire S., Hantson P., Van Gompel A., Niedrig M., Van Esbroeck M., Bailey R., Drosten C., Schmitz H.	A Belgian traveler who acquired yellow fever in the Gambia	2002	other		Clinical Infectious Diseases	Gambia											African										West Africa									Belgium	Western European and Others				Germany	Western European and Others
Colombini A., Trotter C., Madrid Y., Karachaliou A., Preziosi M.-P.	Costs of neisseria meningitidis group a disease and economic impact of vaccination in Burkina Faso	2015	meningitis		Clinical Infectious Diseases	Burkina Faso											African										West Africa									Madagascar	African	East Africa	Switzerland	Western European and Others	Switzerland	Western European and Others		France	Western European and Others
Cooper P.J., Awadzi K., Ottesen E.A., Remick D., Nutman T.B.	Eosinophil sequestration and activation are associated with the onset and severity of systemic adverse reactions following the treatment of onchocerciasis with ivermectin	1999	NTD		Journal of Infectious Diseases	Ghana											African										West Africa									States	Western European and Others				States	Western European and Others
Cooper P.J., Schwartz L.B., Irani A.-M., Awadzi K., Guderian R.H., Nutman T.B.	Association of transient dermal mastocytosis and elevated plasma tryptase levels with development of adverse reactions after treatment of onchocerciasis with ivermectin	2002	NTD		Journal of Infectious Diseases	Ghana											African										West Africa									States	Western European and Others				States	Western European and Others
Coulibaly B., Pritsch M., Bountogo M., Meissner P.E., Nebié E., Klose C., Kieser M., Berens-Riha N., Wieser A., Sirima S.B., Breitkreutz J., Schirmer R.H., Sié A., Mockenhaupt F.P., Drakeley C., Bousema T., Müller O.	Efficacy and safety of triple combination therapy with artesunate-amodiaquine-methylene blue for falciparum malaria in children: A randomized controlled trial in Burkina Faso	2015	malaria		Journal of Infectious Diseases	Burkina Faso											African										West Africa									Burkina Faso	African	West Africa			Germany	Western European and Others
D'Ombrain M.C., Robinson L.J., Stanisic D.I., Taraika J., Bernard N., Michon P., Mueller I., Schofield L.	Association of early interferon-γ production with immunity to clinical malaria: A longitudinal study among Papua New Guinean children	2008	malaria		Clinical Infectious Diseases	Guinea											African										West Africa									Australia	Western European and Others				Australia	Western European and Others
Daily J.P., Le Roch K.G., Sarr O., Ndiaye O., Lukens A., Zhou Y., Ndir O., Mboup S., Sultan A., Winzeler E.A., Wirth D.F.	In vivo transcriptome of plasmodium falciparum reveals overexpression of transcripts that encode surface proteins	2005	malaria		Journal of Infectious Diseases	Senegal											African										West Africa									States	Western European and Others				States	Western European and Others
Debacker M., Zinsou C., Aguiar J., Meyers W.M., Portaels F.	First case of Mycobacterium ulcerans disease (Buruli ulcer) following a human bite	2003	NTD		Clinical Infectious Diseases	Benin											African										West Africa									Belgium	Western European and Others				Belgium	Western European and Others
Dembele B., Coulibaly Y.I., Dolo H., Konate S., Coulibaly S.Y., Sanogo D., Soumaoro L., Coulibaly M.E., Doumbia S.S., Diallo A.A., Traore S.F., Keita A.D., Fay M.P., Nutman T.B., Klion A.D.	Use of high-dose, twice-yearly albendazole and ivermectin to suppress Wuchereria bancrofti microfilarial levels	2010	NTD		Clinical Infectious Diseases	Mali											African										West Africa									Mali	African	West Africa			States	Western European and Others
Deubzer H.E., Obaro S.K., Newman V.O., Adegbola R.A., Greenwood B.M., Henderson D.C.	Colostrum obtained from women vaccinated with pneumococcal vaccine during pregnancy inhibits epithelial adhesion of Streptococcus pneumoniae	2004	respiratory illness		Journal of Infectious Diseases	Gambia											African										West Africa									Kingdom	Western European and Others				Kingdom	Western European and Others
Diallo D.A., Sutherland C., Nebié I., Konaté A.T., Ord R., Ilboudo-Sanogo E., Greenwood B.M., Cousens S.N.	Children in Burkina Faso who are protected by insecticide-treated materials are able to clear drug-resistant parasites better than unprotected children	2007	malaria		Journal of Infectious Diseases	Burkina Faso											African										West Africa									Burkina Faso	African	West Africa			Kingdom	Western European and Others
Diouf I., Fievet N., Doucouré S., Ngom M., Gaye A., Dumont A., Ndao C.T., Le Hesran J.-Y., Chaouat G., Deloron P.	Monocyte activation and T cell inhibition in Plasmodium falciparum-infected placenta	2004	malaria		Journal of Infectious Diseases	Senegal											African										West Africa									France	Western European and Others				France	Western European and Others
Do V.A., Biering-Sørensen S., Fisker A.B., Balé C., Rasmussen S.M., Christensen L.D., Jensen K.J., Martins C., Aaby P., Benn C.S.	Effect of an early dose of measles vaccine on morbidity between 18 weeks and 9 months of age: A randomized, controlled trial in Guinea-Bissau	2017	other		Journal of Infectious Diseases	Guinea-Bissau											African										West Africa									Guinea-Bissau	African	West Africa	Denmark	Western European and Others	Denmark	Western European and Others
Doan T., Arzika A.M., Ray K.J., Cotter S.Y., Kim J., Maliki R., Zhong L., Zhou Z., Porco T.C., Vanderschelden B., Keenan J.D., Lietman T.M.	Gut microbial diversity in antibiotic-naive children after systemic antibiotic exposure: A randomized controlled trial	2017	other		Clinical Infectious Diseases	Niger											African										West Africa									States	Western European and Others				States	Western European and Others
Dodoo D., Omer F.M., Todd J., Akanmori B.D., Koram K.A., Riley E.M.	Absolute levels and ratios of proinflammatory and anti-inflammatory cytokine production in vitro predict clinical immunity to Plasmodium falciparum malaria	2002	malaria		Journal of Infectious Diseases	Ghana											African										West Africa									Ghana	African	West Africa			Kingdom	Western European and Others
Dodoo D., Theisen M., Kurtzhals J.A.L., Akanmori B.D., Koram K.A., Jepsen S., Nkrumah F.K., Theander T.G., Hviid L.	Naturally acquired antibodies to the glutamate-rich protein are associated with protection against Plasmodium falciparum malaria	2000	malaria		Journal of Infectious Diseases	Ghana											African										West Africa									Ghana	African	West Africa	Denmark	Western European and Others	Denmark	Western European and Others
Dörnemann J., Burzio C., Ronsse A., Sprecher A., De Clerck H., Van Herp M., Kolié M.-C., Yosifiva V., Caluwaerts S., McElroy A.K., Antierens A.	First newborn baby to receive experimental therapies survives ebola virus disease	2017	ebola		Journal of Infectious Diseases	Guinea											African										West Africa									Belgium	Western European and Others				Belgium	Western European and Others
Doumbo O.K., Kayentao K., Djimde A., Cortese J.F., Diourte Y., Konare A., Kublin J.G., Plowe C.V.	Rapid selection of Plasmodium falciparum dihydrofolate reductase mutants by pyrimethamine prophylaxis	2000	malaria		Journal of Infectious Diseases	Mali											African										West Africa									Mali	African	West Africa			States	Western European and Others
Dung N.M., Day N.P.J., Tam D.T.H., Loan H.T., Chau H.T.T., Minh L.N., Diet T.V., Bethell D.B., Kneen R., Hien T.T., White N.J., Farrar J.J.	Fluid replacement in dengue shock syndrome: A randomized, double-blind comparison of four intravenous-fluid regimens	1999	NTD		Clinical Infectious Diseases	Mali											African										West Africa									Vietnam	Asia-Pacific				Vietnam	Asia-Pacific
Edwards J.K., Kleine C., Munster V., Giuliani R., Massaquoi M., Sprecher A., Chertow D.S.	Interpretation of negative molecular test results in patients with suspected or confirmed ebola virus disease: Report of two cases	2015	ebola		Open Forum Infectious Diseases	Liberia											African										West Africa									Belgium	Western European and Others		States	Western European and Others	Belgium	Western European and Others		States	Western European and Others
Falk N., Kaestli M., Qi W., Ott M., Baea K., Cortés A., Beck H.-P.	Analysis of plasmodium falciparum var genes expressed in children from Papua New Guinea	2009	malaria		Journal of Infectious Diseases	Guinea											African										West Africa									Switzerland	Western European and Others				Switzerland	Western European and Others
Faucher J.-F., Aubouy A., Adeothy A., Cottrell G., Doritchamou J., Gourmel B., Houzé P., Kossou H., Amedome H., Massougbodji A., Cot M., Deloron P.	Comparison of sulfadoxine-pyrimethamine, unsupervised artemether- lumefantrine, and unsupervised artesunate-amodiaquine fixed-dose formulation for uncomplicated Plasmodium falciparum malaria in Benin: A randomized effectiveness noninferiority trial	2009	malaria		Journal of Infectious Diseases	Benin											African										West Africa									Benin	African	West Africa	France	Western European and Others	France	Western European and Others
Findlow H., Vogel U., Mueller J.E., Curry A., Njanpop-Lafourcade B.-M., Claus H., Gray S.J., Yaro S., Traoré Y., Sangaré L., Nicolas P., Gessner B.D., Borrow R.	Three cases of invasive meningococcal disease caused by a capsule null locus strain circulating among healthy carriers in Burkina Faso	2007	meningitis		Journal of Infectious Diseases	Burkina Faso											African										West Africa									Kingdom	Western European and Others				Kingdom	Western European and Others
Fischer T.K., Valentiner-Branth P., Steinsland H., Perch M., Santos G., Aaby P., Mølbak K., Sommerfelt H.	Protective immunity after natural rotavirus infection: A community cohort study of newborn children in Guinea-Bissau, West Africa	2002	diarrheal illness		Journal of Infectious Diseases	Guinea-Bissau											African										West Africa									Guinea-Bissau	African	West Africa	Denmark	Western European and Others	Denmark	Western European and Others		Norway	Western European and Others
Fitzgerald F., Wing K., Naveed A., Gbessay M., Ross J.C.G., Checchi F., Youkee D., Jalloh M.B., Baion D., Mustapha A., Jah H., Lako S., Oza S., Boufkhed S., Feury R., Bielicki J., Williamson E., Gibb D.M., Klein N., Sahr F., Yeung S.	Risk in the "red Zone": Outcomes for Children Admitted to Ebola Holding Units in Sierra Leone Without Ebola Virus Disease	2017	ebola		Clinical Infectious Diseases	Sierra Leone											African										West Africa									Kingdom	Western European and Others				Kingdom	Western European and Others
Flint M., Goodman C.H., Bearden S., Blau D.M., Amman B.R., Basile A.J., Belser J.A., Bergeron É., Bowen M.D., Brault A.C., Campbell S., Chakrabarti A.K., Dodd K.A., Erickson B.R., Freeman M.M., Gibbons A., Guerrero L.W., Klena J.D., Lash R.R., Lo M.K., McMullan L.K., Momoh G., Massally J.L., Goba A., Paddock C.D., Priestley R.A., Pyle M., Rayfield M., Russell B.J., Salzer J.S., Sanchez A.J., Schu…	Ebola Virus Diagnostics: The US Centers for Disease Control and Prevention Laboratory in Sierra Leone, August 2014 to March 2015	2015	ebola		Journal of Infectious Diseases	Sierra Leone											African										West Africa									States	Western European and Others				States	Western European and Others
Franks S., Koram K.A., Wagner G.E., Tetteh K., McGuinness D., Wheeler J.G., Nkrumah F., Ranford-Cartwright L., Riley E.M.	Frequent and persistent, asymptomatic Plasmodium falciparum infections in african infants, characterized by multilocus genotyping	2001	malaria		Journal of Infectious Diseases	Ghana											African										West Africa									Kingdom	Western European and Others				Kingdom	Western European and Others
Fried M., Kurtis J.D., Swihart B., Pond-Tor S., Barry A., Sidibe Y., Gaoussou S., Traore M., Keita S., Mahamar A., Attaher O., Dembele A.B., Cisse K.B., Diarra B.S., Kanoute M.B., Dicko A., Duffy P.E.	Systemic Inflammatory Response to Malaria during Pregnancy Is Associated with Pregnancy Loss and Preterm Delivery	2017	malaria		Clinical Infectious Diseases	Mali											African										West Africa									States	Western European and Others				States	Western European and Others
Gagneux S.P., Hodgson A., Smith T.A., Wirth T., Ehrhard I., Morelli G., Genton B., Binka F.N., Achtman M., Pluschke G.	Prospective study of a serogroup X Neisseria meningitidis outbreak in northern Ghana	2002	meningitis		Journal of Infectious Diseases	Ghana											African										West Africa									Ghana	African	West Africa	Switzerland	Western European and Others	Switzerland	Western European and Others
Gottlieb G.S., Sow P.S., Hawes S.E., Ndoye I., Redman M., Coll-Seck A.M., Faye-Niang M.A., Diop A., Kuypers J.M., Critchlow C.W., Respess R., Mullins J.I., Kiviat N.B.	Equal plasma viral loads predict a similar rate of CD4+ T cell decline in human immunodeficiency virus (HIV) type 1- and HIV-2-infected individuals from Senegal, West Africa	2002	HIV		Journal of Infectious Diseases	Senegal											African										West Africa									States	Western European and Others				States	Western European and Others
Grélot L., Koulibaly F., Maugey N., Janvier F., Foissaud V., Aletti M., Savini H., Cotte J., Dampierre H., Granier H., Carmoi T., Sagui E.	Moderate Thermal Strain in Healthcare Workers Wearing Personal Protective Equipment during Treatment and Care Activities in the Context of the 2014 Ebola Virus Disease Outbreak	2016	ebola		Journal of Infectious Diseases	Guinea											African										West Africa									France	Western European and Others				France	Western European and Others
Günther S., Weisner B., Roth A., Grewing T., Asper M., Drosten C., Emmerich P., Petersen J., Wilczek M., Schmitz H.	Lassa fever encephalopathy: Lassa virus in cerebrospinal fluid but not in serum	2001	other		Journal of Infectious Diseases	Nigeria											African										West Africa									Germany	Western European and Others				Germany	Western European and Others
Hale B.R., Owusu-Agyei S., Fryauff D.J., Koram K.A., Adjuik M., Oduro A.R., Prescott W.R., Baird J.K., Nkrumah F., Ritchie T.L., Franke E.D., Binka F.N., Horton J., Hoffman S.L.	A randomized, double-blind, placebo-controlled, dose-ranging trial of tafenoquine for weekly prophylaxis against Plasmodium falciparum	2003	malaria		Clinical Infectious Diseases	Ghana											African										West Africa									Egypt	African	North Africa			States	Western European and Others
Hamm D.M., Agossou A., Gantin R.G., Kocherscheidt L., Banla M., Dietz K., Soboslay P.T.	Coinfections with Schistosoma haematobium, Necator americanus and Entamoeba histolytica/Entamoeba dispar in children: Chemokine and cytokine responses and changes after antiparasite treatment	2009	NTD		Journal of Infectious Diseases	Togo											African										West Africa									Germany	Western European and Others				Germany	Western European and Others
Hartgers F.C., Obeng B.B., Kruize Y.C.M., Dijkhuis A., McCall M., Sauerwein R.W., Luty A.J.F., Boakye D.A., Yazdanbakhsh M.	Responses to malarial antigens are altered in helminth-infected children	2009	malaria	NTD	Journal of Infectious Diseases	Ghana											African										West Africa									Netherlands	Western European and Others				Netherlands	Western European and Others
Hegedus A., Nyamweya S., Zhang Y., Govind S., Aspinall R., Mashanova A., Jansen V.A.A., Whittle H., Jaye A., Flanagan K.L., Macallan D.C.	Protection versus pathology in aviremic and high viral load HIV-2 infection - The pivotal role of immune activation and T-cell kinetics	2014	HIV		Journal of Infectious Diseases	Gambia											African										West Africa									Kingdom	Western European and Others				Kingdom	Western European and Others
Hennessey K.A., Lago H., Diomande F., Akoua-Koffi C., Caceres V.M., Pallansch M.A., Kew O.M., Nolan M., Zuber P.L.F.	Poliovirus vaccine shedding among persons with HIV in Abidjan, Cote d'Ivoire	2005	other		Journal of Infectious Diseases	Côte d'Ivoire											African										West Africa									States	Western European and Others				Switzerland	Western European and Others
Herbinger K.-H., Adjei O., Awua-Boateng N.-Y., Nienhuis W.A., Kunaa L., Siegmund V., Nitschke J., Thompson W., Klutse E., Agbenorku P., Schipf A., Reu S., Racz P., Fleischer B., Beissner M., Fleischmann E., Helfrich K., Van Der Werf T.S., Löscher T., Bretzel G.	Comparative study of the sensitivity of different diagnostic methods for the laboratory diagnosis of buruli ulcer disease	2009	NTD		Clinical Infectious Diseases	Ghana											African										West Africa									Germany	Western European and Others				Germany	Western European and Others
Hirsch C.S., Toossi Z., Othieno C., Johnson J.L., Schwander S.K., Robertson S., Wallis R.S., Edmonds K., Okwera A., Mugerwa R., Peters P., Ellner J.J.	Depressed T-cell interferon-γ responses in pulmonary tuberculosis: Analysis of underlying mechanisms and modulation with therapy	1999	tuberculosis		Journal of Infectious Diseases	Mali											African										West Africa									States	Western European and Others				States	Western European and Others
Idoko J., Meloni S., Muazu M., Nimzing L., Badung B., Hawkins C., Sankalé J.-L., Ekong E., Murphy R., Kanki P., Thio C.L.	Impact of hepatitis b virus infection on human immunodeficiency virus response to antiretroviral therapy in Nigeria	2009	other	HIV	Clinical Infectious Diseases	Niger											African										West Africa									Nigeria	African	West Africa			States	Western European and Others
Ilboudo H., Camara O., Ravel S., Bucheton B., Lejon V., Camara M., Kaboré J., Jamonneau V., Deborggraeve S.	Trypanosoma brucei gambiense spliced leader RNA Is a more specific marker for cure of human African trypanosomiasis than T. b. gambiense DNA	2015	NTD		Journal of Infectious Diseases	Guinea											African										West Africa									France	Western European and Others				Belgium	Western European and Others
Janka J.J., Koita O.A., Traoré B., Traoré J.M., Mzayek F., Sachdev V., Wang X., Sanogo K., Sangaré L., Masur L., Masur H., Kato G.J., Gladwin M.T., Krogstad D.J.	Increased pulmonary pressures and myocardial wall stress in children with severe malaria	2010	malaria		Journal of Infectious Diseases	Mali											African										West Africa									States	Western European and Others				States	Western European and Others
Jennes W., Sawadogo S., Koblavi-Dème S., Vuylsteke B., Maurice C., Roels T.H., Chorba T., Nkengasong J.N., Kestens L.	Cellular human immunodeficiency virus (HIV)-protective factors: A comparison of HIV-exposed seronegative female sex workers and female blood donors in Abidjan, Côte d'Ivoire	2003	HIV		Journal of Infectious Diseases	Côte d'Ivoire											African										West Africa									Belgium	Western European and Others				Belgium	Western European and Others
Jennes W., Vuylsteke B., Borget M.-Y., Traore-Ettiegne V., Maurice C., Nolan M., Nkengasong J.N., Kestens L.	HIV-Specific T Helper Responses and Frequency of Exposure among HIV-Exposed Seronegative Female Sex Workers in Abidjan, Côte d'Ivoire	2004	HIV		Journal of Infectious Diseases	Côte d'Ivoire											African										West Africa									Belgium	Western European and Others				Belgium	Western European and Others
Jiang T., Jiang J.-F., Deng Y.-Q., Jiang B.-G., Fan H., Han J.-F., Hu Y., Zhuang D.-M., Kargbo D., An X.-P., Mi Z.-Q., Zhao G.-Y., Xin W.-W., Tan Y.-F., He J., Gao R.-B., Wang H., Chen C., Wang F., Li C.-X., Zhao J.-J., Cui Y.-J., Bei Z.-C., Zhang K., Shang X.-Y., Zhang W.-H., Pei G.-Q., Wang Y.-F., Wang W., Shu P., Liu W.-L., Cheng S., Zhu S.-Y., Kanu A., Kargbo B., Gao B., Tong Y.-G., Fang T.-Y…	Features of ebola virus disease at the late outbreak stage in Sierra Leone: Clinical, virological, immunological, and evolutionary analyses	2017	ebola		Journal of Infectious Diseases	Sierra Leone											African										West Africa									China	Asia-Pacific				China	Asia-Pacific
Kambiré C., Konde M.K., Yaméogo A., Tiendrébéogo S.R.M., Ouédraogo R.T., Otten Jr. M.W., Cairns K.L., Zuber P.L.F.	Measles incidence before and after mass vaccination campaigns in Burkina Faso	2003	other		Journal of Infectious Diseases	Burkina Faso											African										West Africa									Burkina Faso	African	West Africa			States	Western European and Others
Kapoor A., Simmonds P., Slikas E., Li L., Bodhidatta L., Sethabutr O., Triki H., Bahri O., Oderinde B.S., Baba M.M., Bukbuk D.N., Besser J., Bartkus J., Delwart E.	Human bocaviruses are highly diverse, dispersed, recombination prone, and prevalent in enteric infections	2010	other		Journal of Infectious Diseases	Niger											African										West Africa									States	Western European and Others				States	Western European and Others
Keiser P.B., Reynolds S.M., Awadzi K., Ottesen E.A., Taylor M.J., Nutman T.B.	Bacterial endosymbionts of Onchocerca volvulus in the pathogenesis of posttreatment reactions	2002	NTD		Journal of Infectious Diseases	Ghana											African										West Africa									States	Western European and Others				States	Western European and Others
Kerber R., Krumkamp R., DIallo B., Jaeger A., Rudolf M., Lanini S., Bore J.A., Koundouno F.R., Becker-Ziaja B., Fleischmann E., Stoecker K., Meschi S., Mély S., Newman E.N.C., Carletti F., Portmann J., Korva M., Wolff S., Molkenthin P., Kis Z., Kelterbaum A., Bocquin A., Strecker T., Fizet A., Castilletti C., Schudt G., Ottowell L., Kurth A., Atkinson B., Badusche M., Cannas A., Pallasch E., Bosw…	Analysis of Diagnostic Findings from the European Mobile Laboratory in Guéckédou, Guinea, March 2014 Through March 2015	2016	ebola	malaria	Journal of Infectious Diseases	Guinea											African										West Africa									Germany	Western European and Others				Germany	Western European and Others		Italy	Western European and Others
Kinomoto M., Appiah-Opong R., Brandful J.A.M., Yokoyama M., Nii-Trebi N., Ugly-Kwame E., Sato H., Ofori-Adjei D., Kurata T., Barre-Sinoussi F., Sata T., Tokunaga K.	HIV-1 proteases from drug-naive West African patients are differentially less susceptible to protease inhibitors	2005	HIV		Clinical Infectious Diseases	Ghana											African										West Africa									Japan	Asia-Pacific				Japan	Asia-Pacific
Klement E., Pitché P., Kendjo E., Singo A., D'Almeida S., Akouete F., Akpaloo Y., Tossa K., Prince-Agbodjan S., Patassi A., Caumes E.	Effectiveness of co-trimoxazole to prevent plasmodium falciparum malaria in HIV-positive pregnant women in sub-saharan Africa: An open-label, randomized controlled trial	2014	malaria		Clinical Infectious Diseases	Togo											African										West Africa									France	Western European and Others				France	Western European and Others
Klempa B., Koivogui L., Sylla O., Koulemou K., Auste B., Krüger D.H., Meulen J.T.	Serological evidence of human hantavirus infections in Guinea, West Africa	2010	other		Journal of Infectious Diseases	Guinea											African										West Africa									Slovakia	Eastern European		Germany	Western European and Others	Germany	Western European and Others
Kobbe R., Kreuzberg C., Adjei S., Thompson B., Langefeld I., Thompson P.A., Abruquah H.H., Kreuels B., Ayim M., Busch W., Marks F., Amoah K., Opoku E., Meyer C.G., Adjei O., May J.	A randomized controlled trial of extended intermittent preventive antimalarial treatment in infants	2007	malaria		Clinical Infectious Diseases	Ghana											African										West Africa									Germany	Western European and Others				Germany	Western European and Others
Koch O., Awomoyi A., Usen S., Jallow M., Richardson A., Hull J., Pinder M., Newport M., Kwiatkowski D.	IFNGR1 gene promoter polymorphisms and susceptibility to cerebral malaria	2002	malaria		Journal of Infectious Diseases	Gambia											African										West Africa									Kingdom	Western European and Others				Kingdom	Western European and Others
Koepfli C., Mueller I., Marfurt J., Goroti M., Sie A., Oa O., Genton B., Beck H.-P., Felger I.	Evaluation of plasmodium vivax genotyping markers for molecular monitoring in clinical trials	2009	malaria		Journal of Infectious Diseases	Guinea											African										West Africa									Switzerland	Western European and Others				Switzerland	Western European and Others
Koukounari A., Gabrielli A.F., Touré S., Bosqué-Oliva E., Zhang Y., Sellin B., Donnelly C.A., Fenwick A., Webster J.P.	Schistosoma haematobium infection and morbidity before and after large-scale administration of praziquantel in Burkina Faso	2007	NTD		Journal of Infectious Diseases	Burkina Faso											African										West Africa									Kingdom	Western European and Others				Kingdom	Western European and Others
Kouriba B., Traoré H.A., Dabo A., Sangaré L., Guindo H., Keita A.S., Reimert C.M., Van Dam G.J., Deelder A.M., Doumbo O., Dessein A.J.	Urinary disease in 2 Dogon populations with different exposure to Schistosoma haematobium infection: Progression of bladder and kidney diseases in children and adults	2005	NTD		Journal of Infectious Diseases	Mali											African										West Africa									Mali	African	West Africa	France	Western European and Others	France	Western European and Others
Kreuels B., Kobbe R., Adjei S., Kreuzberg C., Von Reden C., Bäter K., Klug S., Busch W., Adjei O., May J.	Spatial variation of malaria incidence in young children from a geographically homogeneous area with high endemicity	2008	malaria		Journal of Infectious Diseases	Ghana											African										West Africa									Germany	Western European and Others				Germany	Western European and Others
Kristiansen P.A., Diomandé F., Ba A.K., Sanou I., Ouédraogo A.-S., Ouédraogo R., Sangaré L., Kandolo D., Aké F., Saga I.M., Clark T.A., Misegades L., Martin S.W., Thomas J.D., Tiendrebeogo S.R., Hassan-King M., Djingarey M.H., Messonnier N.E., Préziosi M.-P., Laforce F.M., Caugant D.A.	Impact of the serogroup a meningococcal conjugate vaccine, MenAfriVac, on carriage and herd immunity	2013	meningitis		Clinical Infectious Diseases	Burkina Faso											African										West Africa									Norway	Western European and Others				Norway	Western European and Others
Kurosaki Y., Magassouba N., Bah H.A., Soropogui B., Doré A., Kourouma F., Cherif M.S., Keita S., Yasuda J.	Deployment of a Reverse Transcription Loop-Mediated Isothermal Amplification Test for Ebola Virus Surveillance in Remote Areas in Guinea	2016	ebola		Journal of Infectious Diseases	Guinea											African										West Africa									Japan	Asia-Pacific				Japan	Asia-Pacific
Laman M., Manning L., Hwaiwhange I., Vince J., Aipit S., Mare T., Warrel J., Karunajeewa H., Siba P., Mueller I., Davis T.M.E.	Lumbar puncture in children from an area of malaria endemicity who present with a febrile seizure	2010	malaria		Clinical Infectious Diseases	Guinea											African										West Africa									Papua New Guinea	Asia-Pacific		Australia	Western European and Others	Australia	Western European and Others
Leimkugel J., Forgor A.A., Gagneux S., Pflüger V., Flierl C., Awine E., Naegeli M., Dangy J.-P., Smith T., Hodgson A., Pluschke G.	An outbreak of serotype 1 Streptococcus pneumoniae meningitis in Northern Ghana with features that are characteristic of Neisseria meningitidis meningitis epidemics	2005	meningitis		Journal of Infectious Diseases	Ghana											African										West Africa									Switzerland	Western European and Others				Switzerland	Western European and Others
Li C.M., Campbell S.J., Kumararatne D.S., Bellamy R., Ruwende C., McAdam K.P.W.J., Hill A.V.S., Lammas D.A.	Association of a polymorphism in the P2X7 gene with tuberculosis in a Gambian population	2002	tuberculosis		Journal of Infectious Diseases	Gambia											African										West Africa									Kingdom	Western European and Others				Kingdom	Western European and Others
Lipner E.M., Dembele N., Souleymane S., Alley W.S., Prevots D.R., Toe L., Boatin B., Weil G.J., Nutman T.B.	Field applicability of a rapid-format anti-Ov-16 antibody test for the assessment of onchocerciasis control measures in regions of endemicity	2006	NTD		Journal of Infectious Diseases	Burkina Faso											African										West Africa									States	Western European and Others				States	Western European and Others
Loftis A.J., Quellie S., Chason K., Sumo E., Toukolon M., Otieno Y., Ellerbrok H., Hobbs M.M., Hoover D., Dube K., Wohl D.A., Fischer W.A., II	Validation of the cepheid genexpert for detecting ebola virus in semen	2017	ebola		Journal of Infectious Diseases	Liberia											African										West Africa									States	Western European and Others				States	Western European and Others
Lopera-Mesa T.M., Doumbia S., Chiang S., Zeituni A.E., Konate D.S., Doumbouya M., Keita A.S., Stepniewska K., Traore K., Diakite S.A.S., Ndiaye D., Sa J.M., Anderson J.M., Fay M.P., Long C.A., Diakite M., Fairhurst R.M.	Plasmodium falciparum clearance rates in response to artesunate in Malian children with malaria: Effect of acquired immunity	2013	malaria		Journal of Infectious Diseases	Mali											African										West Africa									States	Western European and Others				States	Western European and Others
Low A.J., Nagot N., Weiss H.A., Konate I., Kania D., Segondy M., Meda N., Van De Perre P., Mayaud P.	Herpes simplex virus type-2 cervicovaginal shedding among women living with HIV-1 and receiving antiretroviral therapy in Burkina Faso: An 8-year longitudinal study	2016	other	HIV	Journal of Infectious Diseases	Burkina Faso											African										West Africa									Kingdom	Western European and Others				Kingdom	Western European and Others
[truncated: 407 more rows]

## Sheet: By Year
Authors	Title	Year	Primary Disease	Secondary Disease	Journal	Country 1	Country 2	Country 3	Country 4	Country 5	Country 6	Country 7	Country 8	Country 9	Country 10	Country 11	Geo Region 1	Geo Region 2	Geo Region 3	Geo Region 4	Geo Region 5	Geo Region 6	Geo Region 7	Geo Region 8	Geo Region 9	Geo Region 10	Africa Region 1	Africa Region 2	Africa Region 3	First Author Afilliation	FA Geo	FA Africa	Joint_FA_HIC 1	Joint_FA_HIC 1 Geo	Last Author Affiliation	LA Geo	LA Africa	Joint_LA_HIC 1	Joint_LA_HIC 1 Geo
[truncated: 1,308 more rows]

[truncated: 2 more sheets: By Disease, By Country]
